# Supplementary material for: Methyl 3-[(3,5-dichloro­anilino)carbon­yl]propionate
Source: Acta Crystallogr Sect E Struct Rep Online. 2010 Jan 16;66(Pt 2):o387. doi: 10.1107/S1600536810001455 (PMC2979985; doi:10.1107/S1600536810001455)
Supplement: Supplementary file 2 [file e-66-0o387-Isup2.hkl]

# 
# h,k,l, Fc-squared, Fo-squared, sigma(Fo-squared) and status flag 
# 
data_I
_shelx_title ' ASE20 C2/C' 
_shelx_refln_list_code          4 
_shelx_F_calc_maximum      701.91 
_exptl_crystal_F_000      1136.00 
_reflns_d_resolution_high  0.8301 
 
loop_ 
 _symmetry_equiv_pos_as_xyz 
 'x, y, z' 
 '-x, y, -z+1/2' 
 'x+1/2, y+1/2, z' 
 '-x+1/2, y+1/2, -z+1/2' 
 '-x, -y, -z' 
 'x, -y, z-1/2' 
 '-x+1/2, -y+1/2, -z' 
 'x+1/2, -y+1/2, z-1/2' 
 
_cell_length_a    12.8650 
_cell_length_b    14.7530 
_cell_length_c    14.1140 
_cell_angle_alpha  90.000 
_cell_angle_beta  109.590 
_cell_angle_gamma  90.000 
 
_shelx_F_squared_multiplier     1.000 
 
loop_ 
 _refln_index_h 
 _refln_index_k 
 _refln_index_l 
 _refln_F_squared_calc 
 _refln_F_squared_meas 
 _refln_F_squared_sigma 
 _refln_observed_status 
   2   0   0      119.15      106.29      4.19 o 
   4   0   0     4877.86     5149.47     37.32 o 
   6   0   0    21262.59    22020.47    138.96 o 
   8   0   0      611.01      610.60     31.47 o 
  10   0   0     6099.64     6278.49     48.13 o 
  12   0   0     1373.41     1400.25     31.29 o 
  14   0   0      155.36      154.97     21.65 o 
   3   1   0     5840.83     6075.04     65.67 o 
   5   1   0     4724.00     5206.89     59.51 o 
   7   1   0      379.20      425.79     17.92 o 
   9   1   0       45.79       28.30      7.44 o 
  11   1   0     1144.63     1125.17     19.62 o 
  13   1   0      114.44       54.05     14.36 o 
   2   2   0    35499.61    33829.12    112.26 o 
   4   2   0      581.44      612.10     20.03 o 
   6   2   0      165.19      205.09     12.83 o 
   8   2   0      119.46      123.73     10.30 o 
  10   2   0      681.65      716.34     17.01 o 
  12   2   0      272.16      226.80     35.47 o 
  14   2   0      142.69       98.99     23.76 o 
   1   3   0     1732.87     1601.81     62.36 o 
   3   3   0      806.35      591.76     13.27 o 
   5   3   0     1794.44     2046.00     48.29 o 
   7   3   0      102.51      130.95     20.10 o 
   9   3   0       44.68       16.49     12.26 o 
  11   3   0      741.68      677.76     69.36 o 
  13   3   0        3.22       11.59     22.69 o 
   0   4   0    15578.96    13596.81    194.94 o 
   2   4   0       50.32       41.41      8.06 o 
   4   4   0     6629.76     6129.62     92.92 o 
   6   4   0     6661.83     6490.93    132.85 o 
   8   4   0        6.11       12.40     25.00 o 
  10   4   0     1402.36     1457.87     21.79 o 
  12   4   0      198.75      208.14     23.81 o 
  14   4   0       76.15       83.68     23.23 o 
   1   5   0     4198.04     3660.12    130.41 o 
   3   5   0     1150.91     1232.36     32.95 o 
   5   5   0     3080.37     2497.30    110.19 o 
   7   5   0       67.49       58.87      8.10 o 
   9   5   0      738.73      827.56     36.03 o 
  11   5   0       70.86       45.71     22.33 o 
  13   5   0       37.53       43.90     22.55 o 
   0   6   0      560.64      481.12     22.15 o 
   2   6   0     3792.22     3627.32     82.86 o 
   4   6   0       39.89       68.54     16.58 o 
   6   6   0      103.47      116.13     12.59 o 
   8   6   0      336.26      347.82     16.37 o 
  10   6   0      156.04      163.97     48.47 o 
  12   6   0        0.82       44.32     22.20 o 
   1   7   0    21471.38    20117.25    175.98 o 
   3   7   0      211.93      138.02      6.02 o 
   5   7   0     3379.03     3185.20     19.69 o 
   7   7   0       68.13      140.16     16.25 o 
   9   7   0      158.21      131.59     26.51 o 
  11   7   0      916.34      869.34     20.36 o 
  13   7   0        2.33       18.14     22.75 o 
   0   8   0     8980.63     8128.70     55.65 o 
   2   8   0      344.20      321.42     12.92 o 
   4   8   0     1641.96     1543.47     56.54 o 
   6   8   0      427.91      404.52     28.05 o 
   8   8   0      182.96      145.43     15.89 o 
  10   8   0      122.68       96.07     15.19 o 
  12   8   0       10.10       38.01     21.55 o 
   1   9   0     3853.93     3387.36     65.14 o 
   3   9   0      245.58      250.37     17.03 o 
   5   9   0     1825.97     2069.91    187.27 o 
   7   9   0       32.86       62.87     15.57 o 
   9   9   0     1873.36     1744.91    203.10 o 
  11   9   0      286.56      359.67     17.16 o 
   0  10   0       59.02       50.34      8.93 o 
   2  10   0     1108.45     1088.93     26.15 o 
   4  10   0      631.98      678.26     12.09 o 
   6  10   0     2321.71     2447.00    343.25 o 
   8  10   0       48.96       24.56     23.34 o 
  10  10   0       63.28       77.97     32.16 o 
  12  10   0       16.76       32.72     24.73 o 
   1  11   0       52.40       44.89     18.05 o 
   3  11   0      614.82      511.01     17.37 o 
   5  11   0     1879.58     1945.25    265.14 o 
   7  11   0      114.60       80.93     14.77 o 
   9  11   0      385.62      396.59     60.07 o 
  11  11   0        9.01       17.25     32.38 o 
   0  12   0      684.54      630.94     23.89 o 
   2  12   0     2446.75     2297.73     94.21 o 
   4  12   0       97.71       61.48     25.64 o 
   6  12   0      438.40      368.08     25.86 o 
   8  12   0      222.49      162.94     15.33 o 
  10  12   0      313.25      358.41     17.45 o 
   1  13   0      259.11      292.56     46.45 o 
   3  13   0       58.95       10.20     25.89 o 
   5  13   0      115.48      138.74     28.06 o 
   7  13   0      125.27       99.01     26.55 o 
   9  13   0       12.26       18.42     34.22 o 
   0  14   0      682.20      652.79     26.08 o 
   2  14   0      103.50      107.49     16.36 o 
   6  14   0       16.83      -12.94     28.49 o 
   8  14   0        3.04       13.40     26.27 o 
   1  15   0      161.12      190.66     28.06 o 
   3  15   0       22.13       36.28     25.62 o 
   5  15   0      223.49      172.33     26.88 o 
   0  16   0       53.26       64.36     23.54 o 
   2  16   0       94.95       96.09     26.16 o 
   4  16   0      150.47      164.62     27.30 o 
   6  16   0      102.53       83.63     28.96 o 
   1  17   0      118.01      185.82     27.68 o 
   3  17   0       13.74      -25.97     27.52 o 
 -13   1   1      349.53      383.57     30.34 o 
 -11   1   1     1069.51     1070.45     40.03 o 
  -9   1   1      829.74      759.86     48.03 o 
  -7   1   1      395.96      438.92      9.85 o 
  -5   1   1     8305.62     8437.32    122.08 o 
  -3   1   1    28480.75    27148.28    136.92 o 
   1   1   1      120.06      128.05      5.27 o 
   3   1   1     1350.26     1400.40     20.39 o 
   5   1   1     7993.63     8329.74     74.36 o 
   7   1   1     2002.53     1867.24     27.21 o 
   9   1   1       86.95      115.30     32.96 o 
  11   1   1      264.88      276.37     15.96 o 
  13   1   1        4.45       11.36     14.27 o 
 -14   2   1       49.07       32.46     14.58 o 
 -12   2   1      108.30      104.05     17.71 o 
 -10   2   1      469.04      429.97     64.83 o 
  -8   2   1      301.17      273.41     20.51 o 
  -6   2   1     2518.38     2814.66     76.59 o 
  -4   2   1        8.23        7.77      5.70 o 
  -2   2   1     1490.71     1461.63      8.56 o 
   0   2   1     1792.14     1752.30     54.54 o 
   2   2   1        0.32        8.35      4.32 o 
   4   2   1     3870.67     4040.35     53.90 o 
   6   2   1        0.31        6.55      4.70 o 
   8   2   1       52.57       52.48     12.85 o 
  10   2   1       68.07       74.59     13.76 o 
  12   2   1      283.74      244.01     15.58 o 
  14   2   1      151.57      161.96     25.82 o 
 -13   3   1        3.77      -10.06     20.85 o 
 -11   3   1      131.00      122.37     14.45 o 
  -9   3   1     6982.16     6969.02     40.82 o 
  -7   3   1     2558.80     2805.82     73.73 o 
  -5   3   1     7159.27     7500.71    117.99 o 
  -3   3   1     5237.96     5100.69     99.82 o 
  -1   3   1     5307.94     5066.19     15.82 o 
   1   3   1    16486.58    16037.15     41.19 o 
   3   3   1       73.66       40.76      3.90 o 
   5   3   1     1170.46     1033.89      7.67 o 
   7   3   1      662.17      577.25     27.70 o 
   9   3   1      837.08      772.11     62.45 o 
  11   3   1      925.05      901.74     19.15 o 
  13   3   1        0.03       38.10     23.44 o 
 -14   4   1      227.63      232.28     24.73 o 
 -12   4   1        6.20      -12.40     21.54 o 
 -10   4   1     1900.58     1829.62     64.61 o 
  -8   4   1      495.96      399.27     10.03 o 
  -6   4   1    10025.71    10089.66    298.54 o 
  -4   4   1    38438.90    38236.46    276.36 o 
  -2   4   1      155.96      144.71     19.82 o 
   0   4   1    23476.71    22904.50    119.26 o 
   2   4   1     5994.25     5772.40     54.39 o 
   4   4   1      321.28      394.34     18.01 o 
   6   4   1     9160.24     8394.58    142.15 o 
   8   4   1      700.71      598.93     36.74 o 
  10   4   1       41.61      100.40     23.53 o 
  12   4   1      667.39      651.10     29.39 o 
 -13   5   1       34.60       27.51     21.93 o 
 -11   5   1      509.41      525.72     26.26 o 
  -9   5   1       91.45       88.12     14.65 o 
  -7   5   1      673.48      671.97     23.79 o 
  -5   5   1      243.88      255.32      4.76 o 
  -3   5   1     1151.34     1141.91     33.26 o 
  -1   5   1     2672.35     2585.68     51.09 o 
   1   5   1      169.07      220.24      8.60 o 
   3   5   1    12444.98    13080.05     98.54 o 
   5   5   1     3003.39     2716.99     59.00 o 
   7   5   1       68.17       72.65     19.12 o 
   9   5   1       10.58       33.93     23.16 o 
  11   5   1        1.83      -22.08     22.08 o 
  13   5   1      115.24      134.22     24.77 o 
 -14   6   1       86.20       70.60     23.74 o 
 -12   6   1      301.81      304.74     25.03 o 
 -10   6   1      716.16      724.21     16.63 o 
  -8   6   1        5.82       17.23     12.60 o 
  -6   6   1      770.48      682.64     54.04 o 
  -4   6   1     1070.20     1134.02     41.83 o 
  -2   6   1      518.91      454.12     22.19 o 
   0   6   1    10098.14     9035.99    108.15 o 
   2   6   1     2855.49     2621.43     16.79 o 
   4   6   1     3000.74     2965.63     48.23 o 
   6   6   1      293.85      237.53     19.19 o 
   8   6   1      269.49      298.24     24.30 o 
  10   6   1      207.89      216.79     18.01 o 
  12   6   1        8.33      -17.07     22.86 o 
 -13   7   1      149.55      146.13     22.56 o 
 -11   7   1      200.46      258.07     31.36 o 
  -9   7   1       62.64       79.33     14.87 o 
  -7   7   1       30.41       63.11     27.97 o 
  -5   7   1       84.33      100.05     11.10 o 
  -3   7   1        1.06        1.67      4.27 o 
  -1   7   1     1405.20     1030.41     21.46 o 
   1   7   1     1669.55     1549.77     22.72 o 
   3   7   1     1199.49     1182.42     34.23 o 
   5   7   1      559.30      547.22     25.91 o 
   7   7   1      116.43       97.71     20.71 o 
   9   7   1       55.94       74.27     17.53 o 
  11   7   1        0.05       79.99     23.91 o 
  13   7   1       29.46       82.41     24.83 o 
 -12   8   1       25.31       32.97     22.02 o 
 -10   8   1      318.43      426.49     33.69 o 
  -8   8   1      984.70     1083.92     46.86 o 
  -6   8   1     1195.23     1239.25    121.53 o 
  -4   8   1     9197.84     8337.80    240.38 o 
  -2   8   1     4631.11     4465.49     45.34 o 
   0   8   1     4968.53     4377.36    130.05 o 
   2   8   1     2949.93     2724.56     58.36 o 
   4   8   1      690.76      680.59     30.94 o 
   6   8   1     5983.80     6436.94    763.21 o 
   8   8   1       57.71       70.73     16.15 o 
  10   8   1      218.39      288.56     17.24 o 
  12   8   1       57.07       75.90     24.51 o 
 -11   9   1        2.77        1.51     20.52 o 
  -9   9   1       16.85       25.98     25.67 o 
  -7   9   1      677.08      678.55     44.92 o 
  -5   9   1       54.74       37.40     16.34 o 
  -3   9   1      331.29      239.48     15.87 o 
  -1   9   1      187.85      132.07      7.20 o 
   1   9   1      531.94      425.36      6.87 o 
   3   9   1      177.11      158.59      9.09 o 
   5   9   1      137.90      182.56     58.37 o 
   7   9   1       31.44       29.12     15.53 o 
   9   9   1       77.20      108.84     17.60 o 
  11   9   1      155.25      137.45     16.71 o 
 -12  10   1        3.46       28.00     20.89 o 
 -10  10   1       13.78        0.25     14.03 o 
  -8  10   1      788.37      699.42     17.62 o 
  -6  10   1     1426.92     1417.98     72.77 o 
  -4  10   1      654.12      642.50     53.23 o 
  -2  10   1        0.15      -13.72     15.25 o 
   0  10   1       68.90       45.84      7.36 o 
   2  10   1     1267.96     1089.40     49.03 o 
   4  10   1     1587.64     1502.43     54.79 o 
   6  10   1       96.09      105.86     16.32 o 
   8  10   1      838.01      757.24     20.83 o 
  10  10   1        0.01        8.72     15.46 o 
 -11  11   1        4.01       -1.04     14.23 o 
  -9  11   1        1.44       24.19     18.35 o 
  -7  11   1       31.61       16.28     13.70 o 
  -5  11   1     3849.10     3975.35    656.14 o 
  -3  11   1      866.42      762.40     50.89 o 
  -1  11   1      103.99       96.47     15.21 o 
   1  11   1     3056.95     2838.91     49.13 o 
   3  11   1       36.52        4.41     15.99 o 
   5  11   1       62.98       37.74     14.77 o 
   7  11   1      932.23     1063.15     74.01 o 
   9  11   1       19.42       32.45     22.42 o 
  11  11   1        3.26       20.12     16.06 o 
 -10  12   1       71.94       70.42     15.51 o 
  -8  12   1      138.26      153.09     15.37 o 
  -4  12   1      159.94      154.76     24.58 o 
  -2  12   1       14.67       43.15     16.11 o 
   0  12   1      108.74       94.33     35.60 o 
   2  12   1     3925.76     4052.36    359.63 o 
   4  12   1      355.19      346.80     27.78 o 
   6  12   1        4.59       14.81     14.75 o 
   8  12   1      158.09      203.87     42.00 o 
  10  12   1      106.18      127.59     34.39 o 
  -9  13   1      157.90      170.27     24.93 o 
  -7  13   1       65.53       20.36     25.50 o 
  -5  13   1      228.69      228.90     26.09 o 
  -3  13   1     1308.10     1731.57     35.04 o 
  -1  13   1       12.97        9.94     19.80 o 
   1  13   1      442.08      513.84     82.81 o 
   5  13   1      765.92      780.07     29.34 o 
   7  13   1      327.67      360.41     28.36 o 
   9  13   1        3.00       -5.39     18.89 o 
  -4  14   1        8.12       27.59     24.23 o 
  -2  14   1        4.58       10.73     14.71 o 
   0  14   1       17.59       45.43     32.96 o 
   2  14   1      336.15      259.51     39.21 o 
   4  14   1      169.24      103.38     28.68 o 
   8  14   1        6.35      -13.52     24.80 o 
  -5  15   1       17.35       38.47     26.14 o 
  -3  15   1        0.09       -5.58     24.27 o 
  -1  15   1       12.85        8.04     16.27 o 
   1  15   1      242.67      246.14     51.56 o 
   5  15   1       22.70      -12.18     28.44 o 
   7  15   1        8.81       54.93     28.93 o 
  -6  16   1       21.45       83.99     27.31 o 
  -4  16   1       50.29       17.41     26.55 o 
  -2  16   1       62.24       91.13     25.13 o 
   0  16   1       65.72       65.59     17.01 o 
   2  16   1       82.31      114.67     26.11 o 
  -3  17   1      185.39      303.94     28.29 o 
  -1  17   1      196.78      220.82     28.93 o 
   1  17   1      244.40      377.67     30.58 o 
 -14   0   2      175.99      230.01     22.36 o 
 -12   0   2       43.01       46.06     19.90 o 
 -10   0   2     1748.40     1751.19     28.48 o 
  -8   0   2     8330.08     8685.22     43.38 o 
  -6   0   2     3574.92     4228.36     19.56 o 
  -4   0   2    44539.71    46148.38    286.78 o 
  -2   0   2     9520.54    11775.48    492.88 o 
   0   0   2     8406.76     9771.00     25.84 o 
   2   0   2    70128.80    79187.50    260.08 o 
   4   0   2     3659.42     3819.70     58.00 o 
   6   0   2    15351.09    14917.50    239.81 o 
   8   0   2     1441.88     1365.58     27.58 o 
  10   0   2       45.72       75.07     20.39 o 
  12   0   2      328.49      289.46     24.48 o 
 -15   1   2      102.89      103.75     19.91 o 
 -13   1   2       20.74       20.40     13.77 o 
 -11   1   2      766.05      723.07     17.45 o 
  -9   1   2     1634.25     1727.97     19.53 o 
  -7   1   2       35.86       28.49      4.63 o 
  -5   1   2      274.93      239.32      8.33 o 
  -3   1   2    19753.93    20344.26    160.89 o 
  -1   1   2       23.93       48.60      6.83 o 
   1   1   2    13739.00    14092.33    137.69 o 
   3   1   2      144.94      185.61      6.02 o 
   5   1   2      651.20      693.91      8.43 o 
   7   1   2     1825.43     1573.35     39.52 o 
   9   1   2     1990.90     2056.91     31.60 o 
  11   1   2       34.69       25.20     32.08 o 
  13   1   2       90.92      141.64     34.84 o 
 -14   2   2        7.72      -12.97     13.59 o 
 -12   2   2       69.61       36.22     16.94 o 
 -10   2   2     1537.13     1613.14     82.90 o 
  -8   2   2      701.71      689.77     27.92 o 
  -6   2   2      991.99     1092.07     34.33 o 
  -4   2   2        0.00       -2.15      4.88 o 
  -2   2   2      166.78      270.50     11.01 o 
   0   2   2      621.05      666.41     23.06 o 
   2   2   2      112.46      102.16      4.90 o 
   4   2   2      210.19      223.90      5.07 o 
   6   2   2     1842.13     1891.86     10.55 o 
   8   2   2     3766.51     3771.35     88.21 o 
  10   2   2      131.68      130.51     19.51 o 
  12   2   2        3.62        1.35     28.69 o 
 -13   3   2       37.92       -6.04     20.93 o 
 -11   3   2        4.17        2.22     14.54 o 
  -9   3   2     1672.16     1498.44     30.80 o 
  -7   3   2      751.78      741.81     25.92 o 
  -5   3   2       12.81       17.94      3.84 o 
  -3   3   2     1253.87     1466.45     10.58 o 
  -1   3   2      195.57      217.42      5.04 o 
   1   3   2      393.23      414.44      7.38 o 
   3   3   2     1049.17      924.08     23.41 o 
   5   3   2     1261.15     1306.58     16.90 o 
   7   3   2     1440.89     1308.69     38.65 o 
   9   3   2       27.42       21.11     13.35 o 
  11   3   2       20.89       74.61     24.11 o 
  13   3   2        2.34        8.35     23.36 o 
 -14   4   2      152.33      209.87     27.11 o 
 -12   4   2      167.35      180.43     21.53 o 
 -10   4   2     2137.05     2098.08    229.11 o 
  -8   4   2       82.66       48.82     10.79 o 
  -6   4   2     1910.75     1981.15     67.65 o 
  -4   4   2     9161.69     9567.71     94.68 o 
  -2   4   2     1479.75     1475.66     63.46 o 
   0   4   2     2399.21     2336.72     48.38 o 
   2   4   2     8418.82     8061.90    106.95 o 
   4   4   2     2956.61     3206.35     49.92 o 
   6   4   2      185.23       89.66      5.89 o 
   8   4   2     2546.12     2398.48    130.18 o 
  10   4   2      283.87      350.93     25.76 o 
  12   4   2      224.00      220.96     25.89 o 
 -13   5   2      160.44      178.79     22.93 o 
 -11   5   2      512.04      482.69     24.82 o 
  -9   5   2     1197.22     1244.17     39.90 o 
  -7   5   2      328.45      277.04      8.88 o 
  -5   5   2        3.10       -5.35      5.51 o 
  -3   5   2     4232.90     4007.17     33.99 o 
  -1   5   2       30.32       27.07      3.27 o 
   1   5   2     7103.37     6135.74     99.91 o 
   3   5   2      569.02      637.08     21.85 o 
   5   5   2      371.03      342.79     16.83 o 
   7   5   2     1657.12     1482.76     30.28 o 
   9   5   2     1482.37     1526.32     34.80 o 
  11   5   2      246.74      362.32     27.25 o 
  13   5   2        9.10      -24.43     24.43 o 
 -14   6   2       54.83       45.22     21.89 o 
 -12   6   2      259.06      225.07     23.18 o 
 -10   6   2       28.87       17.04     16.95 o 
  -8   6   2       60.30       58.77     12.27 o 
  -6   6   2      503.42      473.22     21.70 o 
  -4   6   2       24.26       20.01      4.17 o 
  -2   6   2     2432.39     2355.71    165.82 o 
   0   6   2      988.14      825.36     19.83 o 
   2   6   2       19.16       29.80      5.48 o 
   4   6   2     1711.09     1497.68     18.42 o 
   6   6   2      496.76      454.78     12.89 o 
   8   6   2      467.09      461.67     26.87 o 
  10   6   2      559.78      540.62     28.52 o 
  12   6   2       75.68       57.79     23.11 o 
 -13   7   2       12.17       -4.30     20.58 o 
 -11   7   2       20.31        3.62     19.32 o 
  -9   7   2     1999.52     2076.12    120.04 o 
  -7   7   2      299.01      302.73     15.04 o 
  -5   7   2      241.90      257.14     11.67 o 
  -3   7   2     3084.48     3140.22     17.64 o 
  -1   7   2       23.40       24.87      3.33 o 
   1   7   2     3664.89     3177.47    106.35 o 
   3   7   2      468.81      444.98     20.19 o 
   5   7   2      230.94      202.07     19.97 o 
   7   7   2     2541.56     2329.28     36.53 o 
   9   7   2       39.60       49.60     22.66 o 
  11   7   2       13.76       61.59     22.24 o 
 -12   8   2       10.03      -13.97     18.94 o 
 -10   8   2       52.37       34.48     13.16 o 
  -8   8   2      910.92      869.11     17.84 o 
  -6   8   2      158.45      147.70     12.37 o 
  -4   8   2       28.96       -3.74      7.61 o 
  -2   8   2      230.52      259.11     33.41 o 
   0   8   2      429.04      436.43     16.96 o 
   2   8   2      194.38      166.39     11.24 o 
   4   8   2      275.33      268.26     22.65 o 
   6   8   2     1703.75     1369.77     30.79 o 
   8   8   2       98.00       91.09     19.72 o 
  10   8   2       54.36       98.21     21.04 o 
  12   8   2        3.38       14.48     23.48 o 
 -13   9   2      100.08       85.55     22.43 o 
 -11   9   2      100.33       95.25     16.05 o 
  -9   9   2      230.08      254.28     15.25 o 
  -7   9   2     2134.47     2229.79     72.07 o 
  -5   9   2      290.93      261.22     24.25 o 
  -3   9   2     3995.55     3745.32    210.57 o 
  -1   9   2        0.01       -4.87      6.20 o 
   1   9   2     4605.00     4119.27    116.36 o 
   3   9   2      254.37      253.85     10.65 o 
   5   9   2     1498.38     1419.08    231.87 o 
   7   9   2      545.75      580.73     78.64 o 
   9   9   2      124.84      180.31     53.03 o 
  11   9   2      204.68      313.65     26.04 o 
 -12  10   2       15.19       -2.14     18.54 o 
 -10  10   2      233.23      245.93     27.10 o 
  -8  10   2      275.91      241.10     15.27 o 
  -6  10   2       52.59       33.93     39.09 o 
  -4  10   2      444.90      370.49     12.60 o 
  -2  10   2        0.55      -12.09     12.09 o 
   0  10   2      319.07      347.42     14.47 o 
   2  10   2       55.78       21.63      9.97 o 
   4  10   2        0.19      -10.58     12.68 o 
   6  10   2      295.09      306.24     45.72 o 
   8  10   2      233.95      240.96     32.44 o 
  10  10   2        0.22       34.52     17.91 o 
 -11  11   2        5.63      -18.31     18.31 o 
  -9  11   2       14.11      -14.53     14.53 o 
  -7  11   2        6.92       -4.29     15.25 o 
  -5  11   2      407.59      396.09     27.29 o 
  -3  11   2      640.54      700.95    128.59 o 
  -1  11   2       35.24        0.14     13.88 o 
   1  11   2      673.18      686.02     82.28 o 
   3  11   2     1015.18     1009.27     52.14 o 
   5  11   2       25.49       42.82     14.45 o 
   7  11   2        5.84       10.43     24.01 o 
   9  11   2       20.07       21.45     24.18 o 
 -10  12   2       44.23       28.59     17.42 o 
  -8  12   2      150.33      142.05     14.53 o 
  -4  12   2      564.57      896.04     30.16 o 
  -2  12   2      370.48      306.70     68.29 o 
   0  12   2      430.82      345.66     16.81 o 
   2  12   2      324.39      320.05     19.06 o 
   4  12   2        0.09       29.84     26.44 o 
   6  12   2      135.28      172.85     47.61 o 
   8  12   2       44.60       90.27     17.56 o 
  10  12   2        9.19       47.91     39.57 o 
  -7  13   2       11.16      -20.46     23.81 o 
  -5  13   2      683.61      877.05     30.38 o 
  -3  13   2       17.15       77.10     23.41 o 
  -1  13   2       15.43       17.81     20.98 o 
   1  13   2        2.74        8.80     24.68 o 
   3  13   2      813.35      832.00     20.15 o 
   5  13   2        8.36       67.48     29.01 o 
   7  13   2       15.70       92.68     17.64 o 
   9  13   2       91.94      112.83     30.41 o 
  -8  14   2       46.90       48.65     24.67 o 
  -6  14   2       47.52       85.06     25.53 o 
  -4  14   2      104.33      189.98     25.19 o 
  -2  14   2        2.41      -10.60     21.87 o 
   0  14   2        0.02      -22.31     22.31 o 
   2  14   2      168.10      187.84     18.44 o 
   4  14   2       15.68      -12.73     25.10 o 
   6  14   2       52.30       77.30     27.92 o 
   8  14   2       23.10        8.00     28.52 o 
  -7  15   2       18.26       27.53     26.50 o 
  -5  15   2       19.84      -20.66     24.33 o 
  -3  15   2      212.36      193.03     24.66 o 
  -1  15   2        6.20       16.79     22.33 o 
   1  15   2      161.67      139.57     43.47 o 
   3  15   2       76.99       53.19     27.57 o 
   5  15   2       60.90       24.09     26.66 o 
   7  15   2      174.50      175.35     28.64 o 
  -6  16   2        2.12      -19.30     24.25 o 
  -4  16   2      121.40      205.01     26.00 o 
  -2  16   2      116.45      134.64     26.74 o 
   0  16   2       89.06      131.03     41.93 o 
   2  16   2      128.92       74.94     26.63 o 
  -3  17   2       71.80      160.84     28.81 o 
   1  17   2       47.39      117.36     45.76 o 
 -15   1   3        3.54       29.03     18.38 o 
 -13   1   3      158.28      152.46     29.16 o 
 -11   1   3       33.61       17.14     25.86 o 
  -9   1   3     1134.28     1180.90     66.89 o 
  -7   1   3     4033.41     3898.85     84.19 o 
  -5   1   3       90.56       74.17      6.06 o 
  -3   1   3      649.95      740.48     16.95 o 
  -1   1   3     3246.00     4129.21     43.12 o 
   1   1   3    21203.18    22099.06    157.67 o 
   3   1   3     7250.77     6970.26     37.08 o 
   5   1   3      485.54      564.62     10.71 o 
   7   1   3      633.96      546.23     22.87 o 
   9   1   3     1661.70     1694.14     38.27 o 
  11   1   3      512.37      657.09     19.75 o 
  13   1   3      281.31      272.23     18.57 o 
 -14   2   3      294.58      321.93     15.30 o 
 -12   2   3        0.31       13.20     13.27 o 
 -10   2   3      358.82      404.64     14.37 o 
  -8   2   3       82.95       75.62      5.42 o 
  -6   2   3     4691.09     4379.14     17.77 o 
  -4   2   3       22.34       17.75      5.19 o 
  -2   2   3     2359.22     2763.07     47.70 o 
   0   2   3     9771.11    10172.03     34.17 o 
   2   2   3       47.59       33.56      5.28 o 
   4   2   3     6321.00     6641.29     60.97 o 
   6   2   3     1180.10     1128.86     53.64 o 
   8   2   3      100.89       71.03     13.97 o 
  10   2   3      283.11      308.91     26.88 o 
  12   2   3      119.07      177.09     25.21 o 
 -15   3   3       17.95        8.37     20.53 o 
 -13   3   3      322.10      359.37     51.27 o 
 -11   3   3      216.93      236.98     29.17 o 
  -9   3   3      406.74      333.38     32.54 o 
  -7   3   3      508.04      488.29     26.45 o 
  -5   3   3       12.18        1.38      5.98 o 
  -3   3   3    13985.02    15394.75    197.53 o 
  -1   3   3     1077.36     1219.94     66.97 o 
   1   3   3     7457.40     7518.55     23.97 o 
   3   3   3     5586.49     5388.04     72.86 o 
   5   3   3     4936.96     5118.56     27.48 o 
   7   3   3     7912.18     7534.86    211.05 o 
   9   3   3      298.63      334.57     16.50 o 
  11   3   3       19.27       35.62     23.72 o 
  13   3   3      386.73      380.47     27.84 o 
 -14   4   3      380.83      531.48     27.95 o 
 -12   4   3        2.79       25.93     22.24 o 
 -10   4   3      408.73      339.38     23.70 o 
  -8   4   3     4646.11     4700.17    117.77 o 
  -6   4   3       23.12       33.48      6.93 o 
  -4   4   3     4653.08     5213.63     26.08 o 
  -2   4   3    16816.88    19122.36    255.96 o 
   0   4   3        1.75        2.86      7.05 o 
   2   4   3    35100.86    34903.60    159.72 o 
   4   4   3     7973.89     8072.72    105.78 o 
   6   4   3      447.55      353.48     10.64 o 
   8   4   3     1675.33     1453.36     34.78 o 
  10   4   3        1.98       -5.88     23.17 o 
  12   4   3      375.16      532.47     30.82 o 
 -13   5   3        7.83       29.70     21.93 o 
 -11   5   3        4.63       23.87     19.90 o 
  -9   5   3       36.73       21.64      9.53 o 
  -7   5   3     2033.21     2030.39     96.82 o 
  -5   5   3     6861.23     7650.64     90.53 o 
  -3   5   3      364.97      393.58     18.41 o 
  -1   5   3     2542.36     2723.13     85.43 o 
   1   5   3       34.09       16.07      5.66 o 
   3   5   3      588.45      529.08     11.00 o 
   5   5   3     1499.74     1519.64     45.34 o 
   7   5   3       83.45       14.66     22.73 o 
   9   5   3      667.34      668.24     30.28 o 
  11   5   3       55.56       63.72     25.31 o 
 -14   6   3        2.26       58.86     22.49 o 
 -12   6   3       72.03       63.73     23.38 o 
 -10   6   3      139.72      152.78     13.20 o 
  -8   6   3      365.99      383.07     13.02 o 
  -6   6   3      283.88      326.05     20.69 o 
  -4   6   3     1100.59     1043.43    141.00 o 
  -2   6   3     5919.47     6578.18    157.89 o 
   0   6   3     1290.79     1219.50     26.63 o 
   2   6   3      657.55      560.28     22.94 o 
   4   6   3     1163.10     1021.07     14.84 o 
   6   6   3      199.72      159.59     13.46 o 
   8   6   3      995.03      866.69     29.29 o 
  10   6   3      191.07      166.37     26.91 o 
  12   6   3      132.64      280.20     28.50 o 
 -13   7   3        0.07       -2.09     21.61 o 
 -11   7   3        0.00      -18.91     18.91 o 
  -9   7   3        0.23      -17.71     17.71 o 
  -7   7   3       63.86       45.17     11.73 o 
  -5   7   3     2378.63     2824.17     58.45 o 
  -3   7   3     1262.53     1463.16     67.86 o 
  -1   7   3        2.06       10.17      5.63 o 
   1   7   3       25.76       -1.65      5.48 o 
   3   7   3      152.53      175.96     19.33 o 
   5   7   3      102.58       64.27     12.15 o 
   7   7   3      168.72      180.39     23.65 o 
   9   7   3      118.30      137.83     24.92 o 
  11   7   3      364.08      472.40     30.14 o 
 -12   8   3      108.29      162.29     23.02 o 
 -10   8   3       56.02       30.81     13.95 o 
  -8   8   3     3969.65     4514.25     87.37 o 
  -6   8   3      163.52      145.75     37.68 o 
  -4   8   3     1367.98     1523.22     33.56 o 
  -2   8   3     3970.79     3597.66    174.20 o 
   0   8   3     3509.38     3736.82     32.62 o 
   2   8   3     7655.15     6914.17     98.20 o 
   4   8   3     1234.34     1140.77     33.98 o 
   6   8   3     1135.57     1108.15     30.49 o 
   8   8   3      327.79      432.73     26.72 o 
  10   8   3      101.38       70.18     25.20 o 
 -13   9   3      114.82      184.00     23.93 o 
 -11   9   3       23.05       21.06     20.80 o 
  -9   9   3      174.56      173.04     25.34 o 
  -7   9   3      162.82      154.00     29.09 o 
  -5   9   3      192.57      266.45     12.25 o 
  -3   9   3      668.50      676.73     13.08 o 
  -1   9   3      406.24      359.70     14.36 o 
   1   9   3      369.88      313.29     16.45 o 
   3   9   3      140.72      154.87     12.39 o 
   5   9   3     1188.29     1179.78     40.07 o 
   7   9   3        3.34        1.38     21.08 o 
   9   9   3       37.84       23.08     19.02 o 
  11   9   3      386.36      513.19     28.81 o 
 -12  10   3        0.00       27.78     20.89 o 
 -10  10   3      321.35      315.81     34.78 o 
  -8  10   3       67.20       67.57     23.25 o 
  -6  10   3      870.63     1043.61     17.65 o 
  -4  10   3      521.34      637.37     24.81 o 
  -2  10   3      146.59      125.35     26.99 o 
   0  10   3       14.65        7.62     10.31 o 
   2  10   3      319.88      325.50     12.09 o 
   4  10   3     2127.14     1932.60     23.11 o 
   6  10   3      801.22      698.20     96.53 o 
   8  10   3       10.62       26.54     18.65 o 
  10  10   3       20.47       84.73     21.68 o 
 -11  11   3        0.89       17.14     20.25 o 
  -9  11   3      541.35      600.89     33.42 o 
  -7  11   3       49.49       46.21     38.04 o 
  -5  11   3      313.94      320.05     25.20 o 
  -3  11   3     2705.80     2484.08    291.12 o 
  -1  11   3      316.07      263.94     26.47 o 
   1  11   3      487.19      520.77     30.27 o 
   3  11   3     3968.51     3736.24     81.20 o 
   5  11   3      156.57      213.75     59.91 o 
   7  11   3       15.12       60.14     42.23 o 
   9  11   3       31.58       75.68     37.01 o 
 -10  12   3      115.49      145.44     15.34 o 
  -8  12   3        5.46       33.90     13.30 o 
  -6  12   3      131.09      100.33     23.66 o 
  -4  12   3     2564.24     3136.98     37.09 o 
  -2  12   3       82.56       55.76     26.56 o 
   0  12   3       19.33       10.94     16.51 o 
   2  12   3       69.05       68.62     17.28 o 
   4  12   3       33.93       89.80     31.53 o 
   6  12   3      257.34      325.47     31.35 o 
   8  12   3       44.45       40.87     18.58 o 
  -9  13   3      195.55      265.99     25.11 o 
  -7  13   3      562.24      722.28     28.53 o 
  -5  13   3       61.49      116.23     23.06 o 
  -3  13   3      171.94      222.77     23.94 o 
  -1  13   3       24.01      -16.09     16.09 o 
   1  13   3     1071.30     1082.80     74.01 o 
   3  13   3      206.63      273.11     50.25 o 
   5  13   3       49.25       95.53     28.23 o 
   7  13   3      200.59      249.20     55.57 o 
  -8  14   3       12.44      -23.05     23.05 o 
  -6  14   3       27.66       15.29     22.44 o 
  -4  14   3      465.18      471.15     26.44 o 
  -2  14   3      120.78      112.87     23.32 o 
   0  14   3        0.20      -22.50     23.34 o 
   2  14   3       17.55        4.95     26.14 o 
   4  14   3        0.13       -4.09     28.34 o 
   6  14   3       31.04       58.44     30.05 o 
  -7  15   3       19.02       20.12     23.43 o 
  -5  15   3        2.13       -5.04     22.90 o 
  -3  15   3       99.56      105.20     24.64 o 
  -1  15   3       10.14      -10.69     23.87 o 
   1  15   3        1.70       -7.41     17.72 o 
   3  15   3       15.54       12.08     25.83 o 
   5  15   3        3.64        3.39     29.06 o 
  -6  16   3       17.52      -12.32     23.22 o 
  -4  16   3       58.96       57.43     25.81 o 
  -2  16   3       32.68       -2.04     24.90 o 
   0  16   3        2.52        3.47     25.02 o 
   2  16   3       54.59       52.04     29.94 o 
  -3  17   3      171.97      259.56     29.94 o 
  -1  17   3      191.17      196.56     30.85 o 
   1  17   3      143.91      180.63     49.28 o 
 -14   0   4      670.29      693.79     24.35 o 
 -12   0   4     2001.52     2042.08     31.73 o 
 -10   0   4      391.47      377.52     18.83 o 
  -8   0   4     8888.49     8613.59    177.13 o 
  -6   0   4     2519.29     2400.80     19.08 o 
  -4   0   4      793.49      864.67     20.30 o 
  -2   0   4   492679.31   535237.19    874.11 o 
   0   0   4        2.61       -8.95     12.22 o 
   2   0   4     1648.79     1776.50     21.83 o 
   4   0   4    15236.39    15523.95    172.94 o 
   6   0   4      392.99      422.37     20.42 o 
   8   0   4     7694.07     7355.12     57.74 o 
  10   0   4     1065.81      988.21     30.48 o 
  12   0   4      218.78      402.56     26.91 o 
 -15   1   4        8.87        9.94     15.77 o 
 -13   1   4      452.06      507.33     39.86 o 
 -11   1   4       38.51       23.78     12.36 o 
  -9   1   4        0.28       -6.30      7.70 o 
  -7   1   4     1176.40     1110.07     56.69 o 
  -5   1   4     2087.31     2172.41     51.17 o 
  -3   1   4     3070.45     3373.17     25.07 o 
  -1   1   4    10455.73    11715.71     73.63 o 
   1   1   4     4001.39     4417.63    245.06 o 
   3   1   4     4158.62     4440.53     78.87 o 
   5   1   4      982.36     1024.91     26.47 o 
   7   1   4      114.23      120.77     14.45 o 
   9   1   4     1175.42     1166.14     21.59 o 
  11   1   4      337.47      314.82     30.44 o 
 -14   2   4       37.84       27.49     13.79 o 
 -12   2   4      416.51      388.50     32.37 o 
 -10   2   4       33.81       13.69     26.58 o 
  -8   2   4      256.59      271.21     11.23 o 
  -6   2   4       25.32       17.35      6.71 o 
  -4   2   4    10257.65    12052.52    136.73 o 
  -2   2   4     9795.33    12087.31     22.28 o 
   0   2   4    26916.61    27265.33     60.35 o 
   2   2   4      550.94      580.71     24.82 o 
   4   2   4       60.76       68.24      6.20 o 
   6   2   4      203.64      205.83      8.40 o 
   8   2   4      512.27      502.34     18.59 o 
  10   2   4      627.35      629.31     64.01 o 
  12   2   4      209.53      334.46     28.52 o 
 -15   3   4        0.03       -7.66     20.32 o 
 -13   3   4      339.96      293.63     53.21 o 
 -11   3   4        0.73      -13.11     13.11 o 
  -9   3   4      235.06      204.75     14.37 o 
  -7   3   4      212.47      248.79     18.66 o 
  -5   3   4     1466.54     1478.27     29.05 o 
  -3   3   4      916.31     1070.88     34.05 o 
  -1   3   4     1018.10     1072.87     19.87 o 
   1   3   4        0.03        2.57      8.40 o 
   3   3   4     2717.78     2940.87     42.84 o 
   5   3   4       28.79       10.20      8.05 o 
   7   3   4      211.18      146.99     14.87 o 
   9   3   4      871.55      859.88     19.95 o 
  11   3   4       21.57       16.92     25.54 o 
 -14   4   4      115.69      115.41     22.49 o 
 -12   4   4      680.12      772.61     91.05 o 
 -10   4   4       45.59       36.17     11.86 o 
  -8   4   4     2833.00     2971.65     33.40 o 
  -6   4   4     2655.95     2776.18     16.23 o 
  -4   4   4       94.99       85.87      5.98 o 
  -2   4   4     6029.27     6674.26    115.37 o 
   0   4   4       97.71       65.06      8.56 o 
   2   4   4     6815.00     6486.37    107.07 o 
   4   4   4     4188.59     4186.78     52.05 o 
   6   4   4        0.14       -7.08      7.08 o 
   8   4   4     1128.87     1134.21     35.04 o 
  10   4   4      151.88      171.49     27.00 o 
  12   4   4      119.22      167.69     29.30 o 
 -13   5   4       43.30       33.73     20.59 o 
 -11   5   4      293.95      348.13     21.44 o 
  -9   5   4       21.03       13.98     10.43 o 
  -7   5   4     1136.74     1152.17     42.49 o 
  -5   5   4      229.58      286.17     17.59 o 
  -3   5   4     3761.41     4018.40     75.42 o 
  -1   5   4     1048.60      949.76      8.99 o 
   1   5   4      469.97      475.76      9.43 o 
   3   5   4     2104.60     1835.65     40.66 o 
   5   5   4      422.47      434.92     18.29 o 
   7   5   4      670.74      723.59     18.79 o 
   9   5   4        8.15       34.05     24.17 o 
  11   5   4      111.87      106.69     27.84 o 
 -14   6   4       26.42       24.90     21.11 o 
 -12   6   4       70.45       45.61     20.49 o 
 -10   6   4       50.83       33.38     40.49 o 
  -8   6   4      295.57      291.96      9.43 o 
  -6   6   4        9.91        3.41      6.94 o 
  -4   6   4      359.28      467.87     27.70 o 
  -2   6   4      110.35      158.35      8.33 o 
   0   6   4     5298.40     5834.17    106.18 o 
   2   6   4      395.55      409.60     13.59 o 
   4   6   4        3.00       -1.56     14.19 o 
   6   6   4      599.47      495.55     16.67 o 
   8   6   4      171.56      104.93     24.56 o 
  10   6   4       25.92       44.35     26.27 o 
  12   6   4       31.50       47.10     27.60 o 
 -13   7   4      377.21      412.18     23.41 o 
 -11   7   4      107.98      147.45     20.69 o 
  -9   7   4       28.31       36.84     12.92 o 
  -7   7   4     1706.48     1793.49    130.50 o 
  -5   7   4      113.14       98.39      9.55 o 
  -3   7   4    11117.25    12299.70    112.90 o 
  -1   7   4     9485.50    10205.97    154.57 o 
   1   7   4       31.17       20.69      6.30 o 
   3   7   4     1823.80     1586.92     19.17 o 
   5   7   4      104.45      135.34     30.45 o 
   7   7   4      122.35       88.48     23.49 o 
   9   7   4      931.98      845.73     32.51 o 
  11   7   4        2.08       -7.24     26.16 o 
 -12   8   4       30.41       27.35     18.72 o 
 -10   8   4      274.38      283.99     14.74 o 
  -8   8   4      171.85      278.67     71.69 o 
  -6   8   4     1003.88     1094.70     17.52 o 
  -4   8   4      222.20      228.93     10.55 o 
  -2   8   4     4347.14     4405.02     71.95 o 
   0   8   4      422.66      393.75     24.61 o 
   2   8   4      651.68      590.71     14.80 o 
   4   8   4      605.51      583.62     42.74 o 
   6   8   4       75.06       54.97     23.45 o 
   8   8   4      219.05      174.56     25.23 o 
  10   8   4        3.43        0.57     25.54 o 
 -13   9   4      113.39      117.62     21.22 o 
 -11   9   4      815.28      917.54     17.47 o 
  -9   9   4       33.02       51.16     13.34 o 
  -7   9   4      439.87      498.59     59.17 o 
  -5   9   4       57.38       84.42     18.72 o 
  -3   9   4     1539.21     1530.87     26.20 o 
  -1   9   4     3179.24     2893.08     82.95 o 
   1   9   4      262.98      274.37     12.67 o 
   3   9   4     1714.78     1734.92     20.60 o 
   5   9   4        3.26        2.26     13.51 o 
   7   9   4     1773.39     1466.87     36.81 o 
   9   9   4      250.88      314.01     27.92 o 
 -12  10   4       28.78       24.38     18.87 o 
 -10  10   4      181.35      204.62     14.58 o 
  -8  10   4     1470.52     1797.28     38.28 o 
  -6  10   4       53.61       33.03     20.24 o 
  -4  10   4     1161.13     1339.77     27.36 o 
  -2  10   4       79.25       56.38     13.69 o 
   0  10   4      436.91      388.28     26.18 o 
   2  10   4     1449.87     1400.44     25.88 o 
   4  10   4     1363.00     1263.86     34.53 o 
   6  10   4        7.60      -22.07     22.71 o 
   8  10   4       36.41       98.94     23.02 o 
  10  10   4        1.22       10.81     19.79 o 
 -11  11   4      129.03       94.01     16.36 o 
  -9  11   4      118.90      126.18     13.77 o 
  -7  11   4      654.18      781.73     16.09 o 
  -5  11   4      230.59      192.61     23.45 o 
  -3  11   4        4.59       -2.27     21.29 o 
  -1  11   4       72.29       83.21     18.20 o 
   1  11   4      979.40      956.53     21.07 o 
   3  11   4     1935.27     1925.21     23.26 o 
   5  11   4       15.72        3.20     43.92 o 
   7  11   4      457.57      485.17     29.45 o 
   9  11   4        0.37       24.02     46.50 o 
 -10  12   4      106.37       77.12     24.81 o 
  -8  12   4      240.75      293.82     23.29 o 
  -6  12   4       48.20        1.16     22.72 o 
  -4  12   4     1109.68     1213.22     30.62 o 
  -2  12   4      463.95      355.77     45.04 o 
   0  12   4     2153.11     2223.71     30.62 o 
   2  12   4       67.68       49.53     18.13 o 
   4  12   4      277.67      296.40     45.27 o 
   6  12   4      221.02      291.48    101.83 o 
   8  12   4      198.91      297.41     66.07 o 
  -9  13   4       33.45       -4.00     21.53 o 
  -7  13   4       36.77       58.98     23.17 o 
  -5  13   4       78.08       74.26     23.97 o 
  -3  13   4      201.45      135.88     24.63 o 
  -1  13   4       72.46       43.44     18.16 o 
   1  13   4        2.59       33.44     17.06 o 
   3  13   4       89.35      159.67     18.37 o 
   5  13   4      154.37      216.37     34.72 o 
   7  13   4       13.36        7.36     18.61 o 
  -8  14   4        7.34       38.77     22.11 o 
  -6  14   4        1.22      -13.04     22.23 o 
  -4  14   4      120.46      140.22     24.76 o 
  -2  14   4      462.68      397.18     26.90 o 
   0  14   4       52.89       27.19     16.93 o 
   2  14   4        6.95       15.04     17.71 o 
   4  14   4        8.44       16.33     30.36 o 
   6  14   4        8.87       43.54     31.42 o 
  -7  15   4      130.18      133.68     23.66 o 
  -5  15   4        0.08       25.03     23.91 o 
  -3  15   4       38.97       18.48     24.58 o 
  -1  15   4      165.43      176.82     22.90 o 
   1  15   4       82.66       78.13     40.86 o 
   3  15   4      186.15      172.99     30.51 o 
   5  15   4       35.93      120.57     31.79 o 
  -6  16   4       82.22      123.20     26.66 o 
  -4  16   4       42.79       33.43     25.16 o 
  -2  16   4       31.06       16.71     26.97 o 
   0  16   4       79.42       70.36     46.31 o 
   2  16   4       94.39       91.90     28.65 o 
   4  16   4       75.04       88.35     31.34 o 
  -3  17   4       59.05       39.75     28.93 o 
  -1  17   4      109.31      143.88     29.86 o 
   1  17   4       27.49       28.04     45.17 o 
 -15   1   5      100.02       54.86     14.48 o 
 -13   1   5      376.06      331.62     36.87 o 
 -11   1   5      308.44      236.68     14.99 o 
  -9   1   5      129.99       88.32      8.62 o 
  -7   1   5     3561.31     3572.69    110.83 o 
  -5   1   5     6243.67     6635.86     59.18 o 
  -3   1   5     3121.20     3673.67     50.28 o 
  -1   1   5        4.64        7.32      8.72 o 
   1   1   5      484.89      440.11     12.28 o 
   3   1   5     3988.25     4037.81     61.82 o 
   5   1   5     1498.36     1355.01     19.43 o 
   7   1   5       27.31        1.29     15.37 o 
   9   1   5      107.60      101.79     16.60 o 
  11   1   5       31.84       11.16     16.83 o 
 -14   2   5        6.12       10.34     16.49 o 
 -12   2   5      489.57      486.31     35.65 o 
 -10   2   5        3.68       23.26     13.65 o 
  -8   2   5      175.91      141.74      7.74 o 
  -6   2   5        0.13       -1.26      7.16 o 
  -4   2   5      816.79      743.86     14.41 o 
  -2   2   5     1288.93     1338.98     37.18 o 
   0   2   5      228.15      254.90     13.96 o 
   2   2   5      789.52      787.54     14.36 o 
   4   2   5        9.08        9.46      8.97 o 
   6   2   5       15.57       41.89     11.24 o 
   8   2   5      125.18      101.20     33.70 o 
  10   2   5      100.59       80.17     16.63 o 
  12   2   5      217.08      248.11     29.95 o 
 -15   3   5        0.31       13.29     19.73 o 
 -13   3   5       36.70       55.95     14.28 o 
 -11   3   5     2404.69     2346.55    191.35 o 
  -9   3   5      452.78      409.08     38.85 o 
  -7   3   5     1829.69     1730.98     12.65 o 
  -5   3   5       17.51       18.06      6.25 o 
  -3   3   5     1279.71     1383.57     45.72 o 
  -1   3   5     7183.52     7410.31     37.57 o 
   1   3   5        0.25       -5.26      9.67 o 
   3   3   5     1330.46     1314.89     12.30 o 
   5   3   5      206.43      156.55     13.09 o 
   7   3   5     1303.70     1281.68     20.04 o 
   9   3   5      765.70      769.50     32.79 o 
  11   3   5       27.22       41.50     26.14 o 
 -14   4   5       15.68       14.79     20.45 o 
 -12   4   5      879.75      929.84    149.10 o 
 -10   4   5       75.10       50.58     28.28 o 
  -8   4   5     3678.31     3740.36     55.98 o 
  -6   4   5     9097.71     9668.80     27.21 o 
  -4   4   5      148.73      192.53     14.59 o 
  -2   4   5     7474.14     7703.14     85.58 o 
   0   4   5     2001.39     2101.96    116.95 o 
   2   4   5      360.00      380.58     10.24 o 
   4   4   5     7084.89     6990.80     33.04 o 
   6   4   5      236.51      191.75     12.01 o 
   8   4   5       22.05       25.89     27.43 o 
  10   4   5      418.15      455.08     30.64 o 
  12   4   5       41.45       40.36     27.69 o 
 -13   5   5      152.90      145.38     20.85 o 
 -11   5   5       83.29       69.52     17.86 o 
  -9   5   5       30.19       13.35      8.39 o 
  -7   5   5       99.94      110.31     12.03 o 
  -5   5   5     1150.65     1048.45     25.68 o 
  -3   5   5      461.18      442.21      8.77 o 
  -1   5   5       67.37      113.14     10.00 o 
   1   5   5     6621.21     6808.04     81.63 o 
   3   5   5      750.16      668.34     26.65 o 
   5   5   5       39.78       36.28     13.77 o 
   7   5   5       65.47       57.32     29.95 o 
   9   5   5        0.89      -25.62     25.62 o 
  11   5   5      203.98      222.37     29.45 o 
 -14   6   5      179.76      221.86     22.44 o 
 -12   6   5      192.91      207.42     21.01 o 
 -10   6   5       19.23        7.30     14.72 o 
  -8   6   5       79.24       83.76      8.32 o 
  -6   6   5      596.39      590.89     22.89 o 
  -4   6   5       43.92       21.93      5.88 o 
  -2   6   5     4300.28     4438.14     31.07 o 
   0   6   5     1516.17     1497.51     16.60 o 
   2   6   5     3553.84     3555.04     65.33 o 
   4   6   5       35.16       10.54     12.50 o 
   6   6   5      172.70      157.92     48.33 o 
   8   6   5      281.25      210.11     27.69 o 
  10   6   5        4.10       47.46     26.38 o 
 -13   7   5      102.36      160.10     20.81 o 
 -11   7   5        0.13        1.44     18.07 o 
  -9   7   5       66.66       78.02     11.85 o 
  -7   7   5        1.14        3.35     10.39 o 
  -5   7   5      111.87      119.62     11.01 o 
  -3   7   5     1768.93     1729.65     34.23 o 
  -1   7   5      832.72      976.44     10.73 o 
   1   7   5        3.66       -9.31      9.31 o 
   3   7   5      550.58      533.35     15.06 o 
   5   7   5      353.33      330.85     37.85 o 
   7   7   5      189.81      158.42     26.59 o 
   9   7   5        2.31        5.63     25.29 o 
  11   7   5       50.74       59.36     29.00 o 
 -12   8   5       86.45      100.84     19.23 o 
 -10   8   5      345.72      349.36     14.43 o 
  -8   8   5      399.35      478.06     13.78 o 
  -6   8   5     4399.83     4925.08    198.53 o 
  -4   8   5     1631.07     1623.46     52.09 o 
  -2   8   5     2301.65     2278.82     39.54 o 
   0   8   5     1165.96     1086.15     24.66 o 
   2   8   5      465.19      444.93     15.37 o 
   4   8   5     3684.36     3678.61     33.54 o 
   6   8   5       46.33        6.56     24.35 o 
   8   8   5      120.14      102.39     25.98 o 
  10   8   5       14.08       34.42     27.07 o 
 -13   9   5        1.96       -2.71     18.61 o 
 -11   9   5       12.69       18.35     17.66 o 
  -9   9   5      146.27      172.05     13.29 o 
  -7   9   5        1.11        6.21     11.30 o 
  -5   9   5      111.52      134.40     22.30 o 
  -3   9   5       14.38       15.87     29.36 o 
  -1   9   5      178.60      158.08     44.32 o 
   1   9   5       69.33       73.97     12.78 o 
   3   9   5       65.82       54.85     22.46 o 
   5   9   5        4.21      -13.90     13.90 o 
   7   9   5       46.19       29.65     24.96 o 
   9   9   5      104.10      100.41     26.86 o 
 -12  10   5        7.20       10.45     18.07 o 
 -10  10   5      403.00      431.23     15.27 o 
  -8  10   5      386.57      476.09     25.12 o 
  -6  10   5      557.00      597.87     20.97 o 
  -4  10   5       17.75      -19.72     21.70 o 
  -2  10   5        0.09        4.82     32.95 o 
   0  10   5      942.19     1003.92     17.94 o 
   2  10   5     1188.29     1095.81     19.86 o 
   4  10   5      130.16      149.35     34.26 o 
   6  10   5      901.20      848.46     33.22 o 
   8  10   5        0.16        0.18     24.59 o 
 -11  11   5        0.03       -5.59     12.78 o 
  -9  11   5        4.83        7.44     12.75 o 
  -7  11   5     1310.72     1504.62     29.89 o 
  -5  11   5      645.64      675.16     26.37 o 
  -1  11   5     1194.83     1222.31     21.73 o 
   1  11   5       81.80       69.33     16.49 o 
   3  11   5       74.58       31.80     27.74 o 
   5  11   5      658.90      636.97     29.62 o 
   7  11   5       86.79       41.98     24.27 o 
   9  11   5        3.74        8.45     23.00 o 
 -10  12   5       20.05       15.45     12.56 o 
  -6  12   5      175.71      215.59     25.10 o 
  -2  12   5       58.34       55.87     34.07 o 
   0  12   5     2595.58     2762.64    234.22 o 
   2  12   5      243.99      276.41     54.91 o 
   4  12   5       61.80       38.30     14.35 o 
   6  12   5      130.47      173.34     68.77 o 
   8  12   5       87.13      132.56     29.17 o 
  -9  13   5       29.70        8.53     20.44 o 
  -7  13   5       83.45       77.58     23.59 o 
  -5  13   5      604.28      691.15     28.61 o 
  -1  13   5      255.52      291.73     40.44 o 
   1  13   5       45.94       41.25     31.03 o 
   3  13   5      340.15      436.07     83.59 o 
   5  13   5      215.48      318.15     33.98 o 
   7  13   5        4.81       71.08     19.09 o 
  -8  14   5       15.23       38.34     23.33 o 
  -6  14   5        8.52       32.84     23.11 o 
  -4  14   5       21.50      -24.22     24.22 o 
  -2  14   5        6.75      -23.29     25.55 o 
   0  14   5       86.90       76.74     22.63 o 
   2  14   5      232.75      274.31     20.04 o 
   4  14   5       16.97       40.91     34.25 o 
   6  14   5       24.19       28.76     37.43 o 
  -7  15   5        6.34       48.97     23.97 o 
  -5  15   5        0.99      -17.43     23.72 o 
  -3  15   5        0.56       -1.39     26.69 o 
  -1  15   5      141.94      133.35     24.90 o 
   1  15   5        7.29       13.11     18.72 o 
   3  15   5        5.74       77.38     30.32 o 
   5  15   5        1.33       38.25     32.04 o 
  -6  16   5       28.49       43.88     25.89 o 
  -4  16   5       86.65       77.34     26.61 o 
  -2  16   5       65.47       39.37     26.12 o 
   0  16   5       45.49       53.06     21.81 o 
   2  16   5        0.24       -7.42     21.62 o 
 -14   0   6       55.54       30.86     22.47 o 
 -12   0   6      535.55      591.53     25.87 o 
 -10   0   6     1571.16     1479.99     28.49 o 
  -8   0   6     1225.58     1140.74     24.66 o 
  -6   0   6     6030.94     6388.15     51.07 o 
  -4   0   6     5438.73     5968.07    102.38 o 
  -2   0   6     4094.04     4383.45     29.68 o 
   0   0   6    24675.34    25692.75     73.85 o 
   2   0   6      905.12      980.75     23.80 o 
   4   0   6     6647.30     7045.61    291.88 o 
   6   0   6       83.41       98.36     20.34 o 
   8   0   6      118.53      115.47     24.36 o 
  10   0   6      189.97      197.62     25.81 o 
 -15   1   6        1.67        1.79     19.90 o 
 -13   1   6      145.72      103.18     14.88 o 
 -11   1   6      463.42      419.89     16.21 o 
  -9   1   6      218.10      185.11     24.38 o 
  -7   1   6      249.25      186.97      8.35 o 
  -5   1   6     5378.16     6315.10    119.80 o 
  -3   1   6      205.25      239.36     13.19 o 
  -1   1   6     1723.30     1888.36     23.83 o 
   1   1   6      379.66      434.06     21.52 o 
   3   1   6     1631.87     1634.24     16.13 o 
   5   1   6      269.71      251.21     20.60 o 
   7   1   6     1826.00     1898.27     39.95 o 
   9   1   6        6.96      -22.74     22.74 o 
  11   1   6       35.86       67.14     18.13 o 
 -14   2   6        5.49       30.97     20.34 o 
 -12   2   6      316.09      288.38     16.25 o 
 -10   2   6      117.05       74.21     13.13 o 
  -8   2   6      860.67      858.86     16.61 o 
  -6   2   6        0.30       -3.71      4.99 o 
  -4   2   6        2.46       -4.00      5.58 o 
  -2   2   6      262.06      263.55     10.09 o 
   0   2   6      355.90      386.01     33.53 o 
   2   2   6       19.31        0.83     11.89 o 
   4   2   6     1307.32     1380.99     36.22 o 
   6   2   6     3137.48     3171.97     23.01 o 
   8   2   6       54.30       13.43     17.62 o 
  10   2   6        1.33        3.60     24.74 o 
 -15   3   6       17.13      -14.69     14.69 o 
 -13   3   6        9.01      -11.22     14.12 o 
 -11   3   6      760.61      684.96     39.84 o 
  -9   3   6      183.40      179.62     13.69 o 
  -7   3   6      212.49      170.18      9.15 o 
  -5   3   6      625.73      602.22     31.01 o 
  -3   3   6      462.49      539.66     20.16 o 
  -1   3   6       14.88       51.28     14.28 o 
   1   3   6     1717.13     1654.73     29.97 o 
   3   3   6      516.90      549.52     12.15 o 
   5   3   6      494.08      493.88     17.41 o 
   7   3   6      223.43      229.68     13.44 o 
   9   3   6        3.67      -13.96     26.03 o 
  11   3   6        0.02       34.18     29.09 o 
 -14   4   6       38.18      -16.55     21.45 o 
 -12   4   6      798.30      800.28     19.15 o 
 -10   4   6        6.38      -12.92     12.92 o 
  -8   4   6      303.23      282.07     37.86 o 
  -6   4   6     2170.23     2133.42     66.28 o 
  -4   4   6      424.24      430.14     10.30 o 
  -2   4   6     1347.12     1349.25     23.07 o 
   0   4   6     1375.59     1360.48     46.15 o 
   2   4   6      969.13      880.30     28.19 o 
   4   4   6       89.32       70.20     10.50 o 
   6   4   6     1374.89     1428.30     29.25 o 
   8   4   6      172.51      213.02     28.49 o 
  10   4   6      117.53      146.22     29.79 o 
 -13   5   6       71.60       38.77     20.03 o 
 -11   5   6      273.00      238.00     17.61 o 
  -9   5   6       86.48       93.76     13.66 o 
  -7   5   6      249.56      268.48     11.28 o 
  -5   5   6      629.86      594.62     29.54 o 
  -3   5   6        6.78       30.63     10.08 o 
  -1   5   6     2145.02     2081.79    136.09 o 
   1   5   6      303.43      335.67     29.40 o 
   3   5   6       73.04       63.27      9.45 o 
   5   5   6      815.94      770.28     60.87 o 
   7   5   6     1543.74     1565.67     76.73 o 
   9   5   6      122.38       73.29     28.12 o 
  11   5   6       49.95      108.85     29.47 o 
 -14   6   6       42.75       21.29     20.27 o 
 -12   6   6       10.90       21.07     18.55 o 
 -10   6   6        0.26        6.79     14.29 o 
  -8   6   6       10.64        9.62      8.33 o 
  -6   6   6       64.35       32.73     11.13 o 
  -4   6   6      975.67     1066.56     27.75 o 
  -2   6   6        0.32       -4.96      7.83 o 
   0   6   6       13.95        8.44     14.43 o 
   2   6   6     1189.00     1073.17     62.99 o 
   4   6   6      568.65      487.73     22.96 o 
   6   6   6      737.09      635.81     66.95 o 
   8   6   6      413.29      367.84     32.56 o 
  10   6   6       44.33       42.76     28.15 o 
 -13   7   6        2.79       14.93     18.32 o 
 -11   7   6      553.93      559.76     22.44 o 
  -9   7   6      186.79      195.38     16.18 o 
  -7   7   6        7.80        0.94     14.26 o 
  -5   7   6     1072.53      873.53     38.01 o 
  -3   7   6       49.37       55.65     12.63 o 
  -1   7   6     1740.49     1541.97     17.89 o 
   1   7   6      170.98      149.29     14.26 o 
   3   7   6      128.72       90.03     14.33 o 
   5   7   6      807.06      791.60     42.14 o 
   7   7   6       27.19       -4.77     27.15 o 
 -12   8   6       23.64       22.60     18.51 o 
 -10   8   6      191.17      200.47     13.96 o 
  -8   8   6        2.28       -5.55     12.04 o 
  -6   8   6        1.02       -5.92     15.32 o 
  -4   8   6       32.01       29.25     10.87 o 
  -2   8   6      231.72      221.61     12.01 o 
   0   8   6      211.66      207.85     22.12 o 
   2   8   6       79.46       80.80     14.27 o 
   4   8   6     1082.17     1037.24     39.01 o 
   6   8   6      148.81      127.61     16.59 o 
   8   8   6       87.22      102.59     27.35 o 
  10   8   6        2.63       35.89     27.78 o 
 -13   9   6       26.36       32.20     18.66 o 
 -11   9   6       17.92       15.71     12.84 o 
  -9   9   6     1117.94     1195.20     64.39 o 
  -7   9   6       74.97       67.20     12.82 o 
  -5   9   6      882.64      800.45     35.68 o 
  -3   9   6        0.10      -13.06     22.30 o 
  -1   9   6     1341.09     1207.44     23.73 o 
   1   9   6       65.87       39.76     14.42 o 
   3   9   6      438.00      429.24     17.42 o 
   5   9   6      402.39      372.20     17.46 o 
   7   9   6       37.07       29.64     26.85 o 
   9   9   6      158.17      189.49     29.71 o 
 -12  10   6       99.71       92.79     19.55 o 
 -10  10   6      122.85       89.85     13.93 o 
  -8  10   6      116.65      125.37     21.90 o 
  -6  10   6      321.51      291.09     17.86 o 
  -4  10   6      138.55       86.54     24.89 o 
  -2  10   6      433.29      493.86     24.87 o 
   0  10   6       40.83       13.53     19.13 o 
   2  10   6       21.26       14.65     21.06 o 
   4  10   6      172.91      139.97     15.43 o 
   6  10   6       81.92       51.92     26.24 o 
   8  10   6        8.38      -19.29     27.05 o 
 -11  11   6       16.79        1.36     21.77 o 
  -9  11   6        0.05       20.31     20.84 o 
  -7  11   6       80.50       74.08     23.25 o 
  -5  11   6      173.17      128.52     25.46 o 
  -3  11   6      111.56       82.01     24.47 o 
  -1  11   6      171.88      183.33     25.12 o 
   1  11   6      876.18      811.99     20.34 o 
   3  11   6       20.81       25.73     15.00 o 
   5  11   6        1.28       -4.71     23.67 o 
   7  11   6       33.71      -11.44     25.23 o 
 -10  12   6       51.11      121.44     22.18 o 
  -8  12   6       18.85       55.61     21.16 o 
  -6  12   6      338.67      340.76     26.51 o 
  -4  12   6       55.42       22.89     25.31 o 
  -2  12   6      117.25      106.35     30.29 o 
   0  12   6       54.42      115.40     63.72 o 
   2  12   6       39.23       31.95     19.71 o 
   4  12   6       34.29       29.78     29.03 o 
   6  12   6       22.87       15.25     24.69 o 
  -9  13   6        5.61       65.16     21.89 o 
  -7  13   6      214.99      200.63     24.64 o 
  -5  13   6       41.38       41.15     24.20 o 
  -3  13   6       56.04       -7.20     25.31 o 
  -1  13   6        8.09       47.05     18.10 o 
   1  13   6      324.96      333.91     20.16 o 
   3  13   6        4.59       42.50     40.37 o 
   5  13   6        3.73       -5.36     37.78 o 
  -8  14   6       43.63       46.29     22.86 o 
  -6  14   6       16.04        7.19     24.01 o 
  -4  14   6        2.73      -14.32     25.48 o 
  -2  14   6        0.76       18.74     23.50 o 
   0  14   6       93.35      102.97     24.01 o 
   2  14   6        0.36      -12.01     23.18 o 
   4  14   6       29.90      146.24     33.80 o 
  -5  15   6      117.75       57.74     25.79 o 
  -3  15   6       23.12        0.93     25.40 o 
  -1  15   6       53.56       90.72     25.23 o 
   1  15   6       64.35       98.32     20.11 o 
   3  15   6       74.36      147.83     31.90 o 
  -4  16   6       40.83       53.91     27.21 o 
  -2  16   6       14.36       30.69     24.59 o 
   0  16   6       57.31       30.91     19.48 o 
 -15   1   7       19.98        6.48     21.75 o 
 -13   1   7        9.85        4.63     33.67 o 
 -11   1   7      272.04      210.00     16.15 o 
  -9   1   7      714.84      719.98     40.02 o 
  -7   1   7       14.02      -11.12     11.31 o 
  -5   1   7      383.40      386.37      7.69 o 
  -3   1   7      519.67      621.64     12.27 o 
  -1   1   7     3033.57     3156.49     55.39 o 
   1   1   7     2300.46     2508.14     89.03 o 
   3   1   7      202.24      182.60     12.11 o 
   5   1   7      185.15      181.30     21.80 o 
   7   1   7     1295.35     1355.22     23.88 o 
   9   1   7      328.57      333.79     21.58 o 
  11   1   7      139.36      196.75     28.97 o 
 -14   2   7       15.16        8.02     30.98 o 
 -12   2   7      292.16      294.39     17.04 o 
 -10   2   7       70.45       57.51     14.73 o 
  -8   2   7     1661.06     1585.15     33.56 o 
  -6   2   7      198.67      218.51     10.61 o 
  -4   2   7      568.02      526.21     26.81 o 
  -2   2   7     3699.52     3985.79    171.34 o 
   0   2   7        4.84        3.07     23.92 o 
   2   2   7     3850.93     3813.86     39.21 o 
   4   2   7      900.89      860.23     27.22 o 
   6   2   7        0.51       19.23     12.58 o 
   8   2   7      197.93      178.71     19.22 o 
  10   2   7       97.37       15.67     28.31 o 
 -15   3   7       20.53       25.90     16.10 o 
 -13   3   7       48.80       35.76     15.64 o 
 -11   3   7       57.30       33.78     15.60 o 
  -9   3   7       42.73       26.58     16.39 o 
  -7   3   7        8.64        4.41      8.77 o 
  -5   3   7     3923.86     3711.61     42.19 o 
  -3   3   7       69.91       65.34     10.98 o 
  -1   3   7     1448.05     1416.93     24.52 o 
   1   3   7      489.40      405.86     22.01 o 
   3   3   7     2670.45     2826.26     58.79 o 
   5   3   7     3458.48     3465.09     52.13 o 
   7   3   7      351.22      352.02     14.90 o 
   9   3   7       22.03       23.27     29.65 o 
 -14   4   7        3.79        8.41     24.21 o 
 -12   4   7       76.12       42.85     19.96 o 
 -10   4   7      897.58      890.29     37.50 o 
  -8   4   7        2.39       -9.08      9.08 o 
  -6   4   7     1380.09     1313.64     41.60 o 
  -4   4   7     2875.65     3231.09     59.33 o 
  -2   4   7       25.45       20.67     17.48 o 
   0   4   7     6889.21     6759.83    141.21 o 
   2   4   7     1694.05     1669.29     29.46 o 
   4   4   7       35.09       20.79     14.09 o 
   6   4   7      444.80      470.28     19.91 o 
   8   4   7       13.65      -27.72     27.72 o 
  10   4   7      285.52      302.04     33.47 o 
 -13   5   7        4.12        2.93     20.87 o 
 -11   5   7        8.53       27.88     32.84 o 
  -9   5   7      393.24      373.21     13.84 o 
  -7   5   7     1393.57     1288.27     42.40 o 
  -5   5   7      254.50      272.58     10.75 o 
  -3   5   7      678.39      601.69     53.69 o 
  -1   5   7       92.66      148.66     19.71 o 
   1   5   7      527.68      509.84     22.84 o 
   3   5   7      750.29      731.97     13.62 o 
   5   5   7      101.14       35.40     26.44 o 
   7   5   7      362.09      359.68     19.24 o 
   9   5   7       31.11       31.35     29.84 o 
 -14   6   7       11.37       -6.44     19.64 o 
 -12   6   7       43.12       34.32     19.50 o 
 -10   6   7       90.24       77.32     24.32 o 
  -8   6   7        6.87        2.61      9.04 o 
  -6   6   7       41.93       35.58     10.75 o 
  -4   6   7     1270.42     1301.61     36.53 o 
  -2   6   7      638.15      600.86     15.14 o 
   0   6   7      246.51      225.65     21.04 o 
   2   6   7      285.76      250.30     17.82 o 
   4   6   7      180.82      148.32     44.46 o 
   6   6   7      534.95      460.64     42.53 o 
   8   6   7       47.32       52.09     29.81 o 
  10   6   7       76.30       61.70     29.68 o 
 -13   7   7        4.28       -6.21     19.12 o 
 -11   7   7       11.12       16.42     19.86 o 
  -9   7   7       25.33       -1.45     23.45 o 
  -7   7   7      901.10      796.27     73.63 o 
  -5   7   7      398.80      434.66     14.23 o 
  -3   7   7      340.32      286.49     17.91 o 
  -1   7   7        5.57       -7.09     17.98 o 
   1   7   7      135.96      146.79     15.08 o 
   3   7   7      361.35      321.09     35.04 o 
   5   7   7       63.05       61.13     16.66 o 
   7   7   7       13.11       -1.44     27.45 o 
   9   7   7      345.49      330.01     32.70 o 
 -12   8   7       23.46       23.88     19.21 o 
 -10   8   7     1058.77     1159.90     19.49 o 
  -8   8   7        0.44      -14.27     17.45 o 
  -6   8   7      145.79      103.15     13.79 o 
  -4   8   7     1141.79     1240.94     69.37 o 
  -2   8   7      746.93      700.73     56.77 o 
   0   8   7     2714.04     2573.13     36.44 o 
   2   8   7      399.01      422.88     18.14 o 
   4   8   7      508.37      510.00     19.70 o 
   6   8   7       91.93      153.87     17.43 o 
   8   8   7      108.73       94.03     30.31 o 
 -11   9   7      148.99      180.13     14.61 o 
  -9   9   7      131.70       99.71     21.72 o 
  -7   9   7       90.69       35.21     13.37 o 
  -5   9   7      377.14      353.17     15.07 o 
  -3   9   7      149.63      158.20     22.95 o 
  -1   9   7      193.21      205.21     24.63 o 
   1   9   7      106.51       78.33     16.58 o 
   3   9   7      785.37      752.64     20.68 o 
   5   9   7        0.78        5.67     37.67 o 
   7   9   7       47.97       25.80     28.26 o 
 -12  10   7       59.95       24.39     20.23 o 
 -10  10   7       32.31       15.55     15.24 o 
  -8  10   7      256.03      203.87     30.51 o 
  -6  10   7       74.09       57.28     23.87 o 
  -4  10   7       72.87      118.59     22.04 o 
  -2  10   7       27.14       10.40     22.54 o 
   0  10   7       78.57       30.24     16.36 o 
   2  10   7     1244.99     1286.21     47.25 o 
   4  10   7      431.45      386.45     30.76 o 
   6  10   7        2.04      -26.73     26.73 o 
   8  10   7       17.03       -1.25     27.82 o 
 -11  11   7      153.13      116.65     17.28 o 
  -9  11   7       13.96       18.01     17.36 o 
  -7  11   7      254.81      246.86     25.04 o 
  -5  11   7      958.09      981.30     31.01 o 
  -3  11   7      230.27      222.11     24.77 o 
  -1  11   7      107.61      117.69     25.12 o 
   1  11   7     1488.71     1406.51     24.07 o 
   3  11   7      211.85      227.70     28.70 o 
   5  11   7       38.61        4.96     24.69 o 
   7  11   7       37.16       22.41     27.07 o 
  -8  12   7       13.38      -11.91     21.79 o 
  -6  12   7      832.41      944.01     30.79 o 
  -4  12   7       20.48        5.79     22.94 o 
  -2  12   7        0.96       37.47     54.87 o 
   0  12   7       32.05       16.74     25.48 o 
   2  12   7       32.07       24.14     20.78 o 
   4  12   7      166.63      173.09     17.01 o 
   6  12   7        5.90       -9.85     28.54 o 
  -9  13   7      146.80      114.41     23.12 o 
  -7  13   7       41.21       61.46     25.67 o 
  -5  13   7        2.05      -14.80     25.38 o 
  -3  13   7       27.09      -10.71     24.72 o 
  -1  13   7      408.17      456.35     75.95 o 
   1  13   7       42.29       65.96     50.77 o 
   3  13   7       13.00       28.53     19.90 o 
   5  13   7       83.57      127.76     23.01 o 
  -8  14   7        0.31      -13.22     24.12 o 
  -6  14   7      245.26      303.00     27.28 o 
  -4  14   7       92.04       56.74     24.41 o 
  -2  14   7        0.03      -11.08     24.93 o 
   0  14   7       26.33       55.71     20.25 o 
   2  14   7        2.74       37.78     42.30 o 
   4  14   7       48.24      142.47     43.11 o 
  -7  15   7        5.53       35.28     25.62 o 
  -5  15   7        4.21      -12.03     25.42 o 
  -3  15   7        0.36       14.09     24.40 o 
  -1  15   7        1.26        9.43     25.20 o 
   1  15   7        1.68        4.36     29.87 o 
  -4  16   7       11.80       19.07     24.74 o 
  -2  16   7        6.22        6.24     25.65 o 
 -14   0   8      269.22      233.05     25.06 o 
 -12   0   8       67.59       47.58     22.63 o 
 -10   0   8     1423.31     1348.50     32.37 o 
  -8   0   8      369.22      371.01     24.46 o 
  -6   0   8      340.95      281.64     20.53 o 
  -4   0   8    60361.74    68955.99    116.89 o 
  -2   0   8        0.23       10.13     18.19 o 
   0   0   8        9.52       -5.08     19.68 o 
   2   0   8     3568.75     3618.86     41.16 o 
   4   0   8      149.70      160.73     19.96 o 
   6   0   8     4054.20     4473.58     53.41 o 
   8   0   8      283.39      292.61     27.85 o 
  10   0   8      104.18       74.03     28.51 o 
 -15   1   8       73.41       41.64     23.18 o 
 -13   1   8       19.32        5.88     28.85 o 
 -11   1   8       28.55       -5.74     23.39 o 
  -9   1   8       90.05      110.62     19.71 o 
  -7   1   8      161.25      130.59      8.74 o 
  -5   1   8     1272.38     1498.14     57.46 o 
  -3   1   8     6490.37     6573.81    169.56 o 
  -1   1   8      773.28      864.55     16.87 o 
   1   1   8     1140.59     1141.80     64.56 o 
   3   1   8      651.06      662.35     15.49 o 
   5   1   8      156.44      150.19     15.95 o 
   7   1   8      507.55      568.09     20.89 o 
   9   1   8      310.86      312.23     21.63 o 
 -14   2   8      134.43      145.65     47.66 o 
 -12   2   8       19.28        6.24     22.58 o 
 -10   2   8      187.45      196.98     16.93 o 
  -8   2   8        0.02      -12.88     19.34 o 
  -6   2   8     1082.48     1114.12     53.18 o 
  -4   2   8     1714.64     1682.58     19.33 o 
  -2   2   8     6020.38     6343.02    108.61 o 
   0   2   8      107.62      145.86     37.95 o 
   2   2   8       87.75       73.18     22.83 o 
   4   2   8       94.01       61.94     18.67 o 
   6   2   8      180.04      167.18     14.26 o 
   8   2   8      539.69      541.07     21.26 o 
  10   2   8      119.33       42.51     29.82 o 
 -15   3   8       92.51       84.00     19.55 o 
 -13   3   8        7.13       -3.85     15.85 o 
 -11   3   8       48.92       19.58     16.26 o 
  -9   3   8       30.49       16.24     14.56 o 
  -7   3   8      544.41      540.66     21.91 o 
  -5   3   8      250.48      233.65     15.51 o 
  -3   3   8      118.99       94.17     20.34 o 
  -1   3   8      134.21      127.55     19.30 o 
   1   3   8      902.34      832.51     27.34 o 
   3   3   8      104.18      104.93     22.35 o 
   5   3   8      176.58      158.57     14.85 o 
   7   3   8      525.11      558.05     21.03 o 
   9   3   8       38.05       45.20     30.94 o 
 -14   4   8      162.32      156.97     16.65 o 
 -12   4   8       58.97       95.56     30.16 o 
 -10   4   8      464.40      428.22     56.85 o 
  -8   4   8      511.84      483.54     12.36 o 
  -6   4   8       44.14       48.81     10.44 o 
  -4   4   8      668.25      662.84     45.42 o 
  -2   4   8       31.53       85.42     18.28 o 
   0   4   8     2437.21     2374.82     33.45 o 
   2   4   8      742.76      760.44     27.42 o 
   4   4   8        1.37      -15.71     15.71 o 
   6   4   8      332.02      366.41     20.72 o 
   8   4   8       71.07       45.04     29.46 o 
  10   4   8       62.60        5.65     30.04 o 
 -13   5   8       38.61       33.83     21.27 o 
 -11   5   8       38.16       43.60     14.36 o 
  -9   5   8      166.31      156.97     10.79 o 
  -7   5   8       79.16       55.47      9.49 o 
  -5   5   8      841.47      832.26     23.14 o 
  -3   5   8      100.19       60.93     12.98 o 
  -1   5   8       29.45       91.59     20.57 o 
   1   5   8      443.51      420.91     24.41 o 
   3   5   8      405.72      366.14     19.23 o 
   5   5   8      234.29      210.93     19.07 o 
   7   5   8       13.59      -13.28     22.83 o 
   9   5   8       69.44       38.59     31.42 o 
 -14   6   8       16.81       14.19     20.78 o 
 -12   6   8        0.00       10.86     19.78 o 
 -10   6   8      160.63       97.94     13.69 o 
  -8   6   8       19.78        6.81      9.84 o 
  -6   6   8       11.27        5.95     10.39 o 
  -4   6   8        5.52       14.78     10.19 o 
  -2   6   8     1984.34     2119.56     34.01 o 
   0   6   8      322.57      339.44     22.71 o 
   2   6   8        8.46        5.71     16.01 o 
   4   6   8      413.05      394.23     20.15 o 
   6   6   8       92.79       87.56     26.02 o 
   8   6   8       28.94       19.64     29.42 o 
 -13   7   8       26.31       57.20     20.42 o 
 -11   7   8       12.71       32.12     21.24 o 
  -9   7   8      272.37      165.35     33.09 o 
  -7   7   8       11.52       16.29     17.68 o 
  -5   7   8     2128.87     2117.13     56.03 o 
  -3   7   8     1382.97     1283.57     21.70 o 
  -1   7   8        7.75      -18.56     23.79 o 
   1   7   8      250.49      191.39     16.75 o 
   3   7   8       43.01       19.17     27.52 o 
   5   7   8       51.75       43.72     17.69 o 
   7   7   8      405.27      451.29     31.85 o 
   9   7   8        1.14      -28.78     31.88 o 
 -12   8   8      156.13      179.41     22.40 o 
 -10   8   8       42.02       39.98     21.08 o 
  -8   8   8      227.12      187.42     17.85 o 
  -6   8   8      102.35       99.10     12.81 o 
  -4   8   8      666.86      719.73     21.45 o 
  -2   8   8      199.86      169.36     24.43 o 
   0   8   8       54.47       63.58     23.36 o 
   2   8   8      412.05      394.89     19.85 o 
   4   8   8       53.13       25.53     17.36 o 
   6   8   8      165.13      156.76     47.13 o 
   8   8   8        2.27       -9.29     30.82 o 
 -11   9   8        0.05       -1.77     19.95 o 
  -9   9   8       16.16      -14.18     14.18 o 
  -7   9   8        5.48      -13.87     13.87 o 
  -5   9   8      179.20      207.46     19.32 o 
  -3   9   8      938.66      980.15     94.00 o 
  -1   9   8       72.84       57.78     24.07 o 
   1   9   8      402.95      430.84     21.29 o 
   3   9   8       59.39       30.65     16.91 o 
   5   9   8      722.46      630.05     75.10 o 
   7   9   8       83.50       43.59     29.95 o 
 -12  10   8      118.32      108.84     21.37 o 
 -10  10   8      405.79      396.33     65.78 o 
  -8  10   8        2.58      -11.48     14.53 o 
  -6  10   8      498.08      573.42     25.27 o 
  -4  10   8       40.64       39.22     22.18 o 
  -2  10   8       64.10       85.68     24.42 o 
   0  10   8      878.97      865.55     31.74 o 
   2  10   8      294.01      336.70     19.03 o 
   4  10   8       20.51        8.40     17.04 o 
   6  10   8        1.40      -26.42     26.42 o 
 -11  11   8       34.26       31.77     13.79 o 
  -9  11   8       95.20      133.33     22.54 o 
  -7  11   8       65.42       71.04     23.82 o 
  -5  11   8        4.14       47.48     23.38 o 
  -3  11   8       37.41        4.41     23.62 o 
  -1  11   8      670.16      657.25     30.49 o 
   1  11   8      744.55      827.84     38.18 o 
   3  11   8        2.13      -16.77     16.77 o 
   5  11   8      205.15      212.70     27.87 o 
 -10  12   8       56.34       99.28     23.40 o 
  -8  12   8        3.60       31.59     24.13 o 
  -6  12   8      267.55      282.68     25.39 o 
  -4  12   8      132.76      174.82     25.49 o 
  -2  12   8      787.11      856.14     32.07 o 
   0  12   8        8.10      -12.35     26.31 o 
   2  12   8       53.00       57.98     30.72 o 
   4  12   8      111.62      137.08     30.73 o 
  -9  13   8        2.72       20.79     23.99 o 
  -7  13   8       31.00       53.98     24.07 o 
  -5  13   8       43.33       50.78     23.88 o 
  -1  13   8        5.11       33.40     27.47 o 
   1  13   8       13.93       45.87     25.49 o 
   3  13   8       74.63      133.91     22.53 o 
  -8  14   8        0.44      -23.79     24.81 o 
  -6  14   8       57.80       86.78     23.34 o 
  -4  14   8      146.33      173.48     26.32 o 
  -2  14   8       21.82       23.65     25.88 o 
   0  14   8        2.95      142.35     36.37 o 
   2  14   8        0.93       39.36     20.59 o 
  -5  15   8        1.17       28.41     25.18 o 
  -3  15   8       59.63       26.10     25.82 o 
  -1  15   8       72.68      115.24     28.33 o 
   1  15   8       78.61      112.99     35.61 o 
 -15   1   9       86.81       94.00     17.85 o 
 -13   1   9       24.90       14.50     16.28 o 
 -11   1   9       12.93        2.74     22.41 o 
  -9   1   9      544.00      571.18     39.31 o 
  -7   1   9      704.65      811.96     59.39 o 
  -5   1   9      735.90      908.01     42.60 o 
  -3   1   9        3.56      -12.09     12.79 o 
  -1   1   9       35.81       65.26     33.67 o 
   1   1   9      805.27      784.29     45.02 o 
   3   1   9      502.22      540.02     16.18 o 
   5   1   9        0.44       12.53     14.77 o 
   7   1   9        2.71       13.29     18.02 o 
   9   1   9       23.26       13.60     20.57 o 
 -14   2   9      187.11      182.68     27.10 o 
 -12   2   9       45.52       37.38     35.62 o 
 -10   2   9        6.49       22.37     21.18 o 
  -8   2   9        5.72        6.59     12.48 o 
  -6   2   9      311.83      256.45     16.29 o 
  -4   2   9      601.02      640.88     27.81 o 
  -2   2   9       97.23       66.42     13.64 o 
   0   2   9       33.41       61.09     24.29 o 
   2   2   9        5.08      -21.84     24.09 o 
   4   2   9        9.25       -4.63     16.08 o 
   6   2   9       25.46       18.58     22.55 o 
   8   2   9       25.46       14.45     26.22 o 
 -13   3   9      383.44      405.75     42.23 o 
 -11   3   9       53.30       80.72     27.40 o 
  -9   3   9      115.87       91.88     15.79 o 
  -7   3   9       80.17       58.15     10.04 o 
  -5   3   9       79.08       78.52     15.45 o 
  -3   3   9     1027.04     1083.90     27.13 o 
  -1   3   9       11.98       32.66     20.74 o 
   1   3   9      499.38      530.61     27.46 o 
   3   3   9        0.01       -1.52     17.83 o 
   5   3   9      761.37      803.13     18.65 o 
   7   3   9      200.32      299.49     30.94 o 
   9   3   9       38.12       35.70     31.86 o 
 -14   4   9      195.52      239.61     74.56 o 
 -12   4   9        0.02       40.08     21.04 o 
 -10   4   9      705.41      621.04     19.99 o 
  -8   4   9      856.48      971.14     40.86 o 
  -6   4   9        6.00        2.05     10.95 o 
  -4   4   9      891.23      888.90     92.94 o 
  -2   4   9      189.58      233.50     21.61 o 
   0   4   9      110.15       85.46     23.38 o 
   2   4   9     1811.57     1919.36     35.96 o 
   4   4   9        6.20      -13.52     14.00 o 
   6   4   9        4.03       -7.44     20.98 o 
   8   4   9       89.96       95.83     29.97 o 
 -13   5   9       38.31       32.04     15.14 o 
 -11   5   9        8.89      -14.24     14.24 o 
  -9   5   9       45.21        2.36     10.72 o 
  -7   5   9      144.60      147.09     11.59 o 
  -5   5   9       54.66       17.63     11.02 o 
  -3   5   9       76.10      124.54     20.98 o 
  -1   5   9     1457.61     1495.41     30.78 o 
   1   5   9        4.41       -1.81     23.14 o 
   3   5   9        9.92      -15.73     18.57 o 
   5   5   9       33.06       -6.13     18.62 o 
   7   5   9        5.77        9.95     18.63 o 
 -14   6   9       17.65      -15.40     21.30 o 
 -12   6   9        3.99        3.91     19.71 o 
 -10   6   9        0.38      -13.95     13.95 o 
  -8   6   9      152.83      126.76     13.78 o 
  -6   6   9        2.35       13.57     11.27 o 
  -4   6   9      729.80      618.64     37.72 o 
  -2   6   9      227.57      261.55     23.28 o 
   0   6   9     1133.57     1104.25     29.94 o 
   2   6   9        1.30      -14.20     17.29 o 
   4   6   9       50.18       14.07     19.21 o 
   6   6   9      180.15      150.01     27.73 o 
   8   6   9        0.17      -29.75     29.75 o 
 -13   7   9        4.54      -20.77     20.77 o 
 -11   7   9        9.89       -5.27     20.58 o 
  -9   7   9       11.08       36.71     47.46 o 
  -7   7   9      114.26      107.79     16.49 o 
  -5   7   9      650.87      646.24     29.37 o 
  -3   7   9      423.73      410.87     27.58 o 
  -1   7   9       51.92       52.47     22.27 o 
   1   7   9      138.28      117.96     17.52 o 
   3   7   9      245.95      241.04     80.55 o 
   5   7   9      157.18      118.26     19.48 o 
   7   7   9       12.43       23.64     29.21 o 
 -12   8   9       55.90       31.53     21.30 o 
 -10   8   9       71.61       63.10     17.63 o 
  -8   8   9      892.04      953.85     66.85 o 
  -6   8   9      286.45      289.09     27.69 o 
  -4   8   9      349.46      290.95     20.54 o 
  -2   8   9      133.59      142.12     25.40 o 
   0   8   9       90.43      107.11     22.77 o 
   2   8   9     1056.43     1182.50     72.45 o 
   4   8   9       30.62        0.91     18.15 o 
   6   8   9       13.20       -2.35     35.57 o 
 -11   9   9        9.92        0.30     21.25 o 
  -9   9   9        0.02        5.61     14.14 o 
  -7   9   9       34.46       72.02     14.25 o 
  -5   9   9       79.48       79.29     23.93 o 
  -3   9   9       14.38        4.91     23.50 o 
  -1   9   9       43.39       19.01     25.13 o 
   1   9   9       14.15        0.25     17.40 o 
   3   9   9       16.61        3.50     17.70 o 
   5   9   9        2.26        8.73     19.81 o 
   7   9   9       40.60       56.44     30.71 o 
 -12  10   9      117.44       54.98     19.95 o 
 -10  10   9       50.97       62.62     15.05 o 
  -8  10   9      179.56      209.82     33.28 o 
  -6  10   9       16.60       21.46     22.46 o 
  -4  10   9        8.66       -9.98     23.16 o 
  -2  10   9      279.93      277.66     26.84 o 
   0  10   9      423.34      395.57     20.15 o 
   2  10   9       98.12       88.49     18.65 o 
   4  10   9      426.17      451.52     29.33 o 
   6  10   9        0.11        0.44     28.82 o 
 -11  11   9        5.20       -2.23     20.27 o 
  -9  11   9      206.06      174.92     22.87 o 
  -7  11   9      256.77      334.57     25.34 o 
  -3  11   9      149.23      141.60     25.41 o 
  -1  11   9      150.64      153.61     20.60 o 
   1  11   9       55.08       80.04     18.45 o 
   3  11   9      172.27      141.20     18.60 o 
   5  11   9       85.96       62.69     27.55 o 
  -8  12   9       64.28       73.46     23.05 o 
  -6  12   9        5.05       25.43     23.51 o 
  -4  12   9       14.83        1.27     23.99 o 
  -2  12   9      850.80      794.23     32.56 o 
   0  12   9       49.60       77.56     26.60 o 
   2  12   9       72.83       54.58     25.21 o 
   4  12   9       65.83       80.16     38.85 o 
  -7  13   9       99.58      161.27     24.89 o 
  -3  13   9       28.51       23.13     25.88 o 
  -1  13   9       95.63       25.55     25.53 o 
   1  13   9       38.82       73.60     25.11 o 
   3  13   9       66.67       87.77     17.34 o 
  -6  14   9       15.81       92.07     25.35 o 
  -4  14   9        9.75        2.18     24.92 o 
  -2  14   9       12.96      -17.20     26.52 o 
   0  14   9       96.95      108.52     23.54 o 
  -3  15   9       22.49        7.79     26.99 o 
 -14   0  10       62.32       44.63     24.25 o 
 -12   0  10      157.27      175.10     25.16 o 
 -10   0  10      220.46      222.72     25.10 o 
  -8   0  10      237.55      227.92     74.96 o 
  -6   0  10     1103.69     1108.77     40.57 o 
  -4   0  10      744.94      763.52     23.02 o 
  -2   0  10     3048.69     3264.04     38.76 o 
   0   0  10      133.75      143.26     24.75 o 
   2   0  10      825.33      963.16     33.06 o 
   4   0  10       88.34       34.81     28.27 o 
   6   0  10      168.92       93.41     28.44 o 
   8   0  10       36.98       72.01     27.24 o 
 -13   1  10       82.68      100.92     43.59 o 
 -11   1  10       80.60      105.96     16.93 o 
  -9   1  10       10.06        2.87     16.54 o 
  -7   1  10      892.69      899.60     62.89 o 
  -5   1  10      167.28      157.38     26.57 o 
  -3   1  10      247.92      218.64     15.34 o 
  -1   1  10      249.14      225.69     39.50 o 
   1   1  10      780.16      864.29     46.53 o 
   3   1  10       12.25        5.86     14.41 o 
   5   1  10      577.06      629.20     33.73 o 
   7   1  10        0.55       21.19     18.89 o 
 -14   2  10       56.30      103.23     39.40 o 
 -12   2  10       15.52       36.63     47.93 o 
 -10   2  10      227.95      232.82     31.69 o 
  -8   2  10        3.50       -1.26     13.43 o 
  -6   2  10       71.93       57.48     11.18 o 
  -4   2  10        4.72        8.50     12.16 o 
  -2   2  10      184.51      169.95     19.37 o 
   0   2  10        0.16       37.73     22.78 o 
   2   2  10      356.90      318.70     28.28 o 
   4   2  10     1021.73     1015.68     20.92 o 
   6   2  10        1.35      -19.13     19.13 o 
   8   2  10        2.50       -3.02     28.21 o 
 -13   3  10      170.05      185.55     33.87 o 
 -11   3  10       23.84        6.74     15.90 o 
  -9   3  10      106.50      111.10     17.24 o 
  -7   3  10      154.95      156.38     16.74 o 
  -5   3  10      102.92      138.62     19.19 o 
  -3   3  10        2.92        8.75     16.13 o 
  -1   3  10      493.81      402.30     25.64 o 
   1   3  10      127.53       48.42     26.73 o 
   3   3  10       65.04       45.15     19.75 o 
   5   3  10      270.35      291.00     18.67 o 
   7   3  10        1.56       13.73     29.29 o 
 -14   4  10      156.49      181.17     19.03 o 
 -12   4  10        2.00      -14.45     15.63 o 
 -10   4  10       38.79       36.66     15.45 o 
  -8   4  10      229.33      232.17     28.14 o 
  -6   4  10       52.11       51.76     11.48 o 
  -4   4  10      281.41      314.35     20.45 o 
  -2   4  10       40.85       36.26     21.29 o 
   0   4  10      130.12       59.23     24.26 o 
   2   4  10       14.39      -16.04     26.12 o 
   4   4  10      363.73      430.54     47.51 o 
   6   4  10       24.41        0.08     24.38 o 
   8   4  10       20.85       30.58     30.22 o 
 -13   5  10       13.56       -3.07     37.33 o 
 -11   5  10        9.00        9.95     18.83 o 
  -9   5  10       59.41       40.75     16.97 o 
  -7   5  10       37.16       37.16     12.30 o 
  -5   5  10        0.13       -9.39     11.36 o 
  -3   5  10      284.79      318.25     22.17 o 
  -1   5  10      102.03       62.13     22.83 o 
   3   5  10      157.75      130.97     20.89 o 
   5   5  10      664.60      681.09     31.81 o 
   7   5  10       17.93       61.44     20.10 o 
 -12   6  10        1.57        2.44     23.61 o 
 -10   6  10        0.02      -18.97     18.97 o 
  -8   6  10       22.84       35.57     14.74 o 
  -6   6  10      174.87       96.46     14.49 o 
  -4   6  10       60.11       47.59     22.55 o 
  -2   6  10        3.22       18.88     22.13 o 
   0   6  10      288.74      246.70     25.66 o 
   2   6  10      245.12      239.37     35.29 o 
   4   6  10      323.63      312.58     90.94 o 
   6   6  10       96.40      126.22     35.31 o 
 -13   7  10       76.52       76.62     23.51 o 
 -11   7  10       64.74       51.35     23.10 o 
  -9   7  10        6.39       -1.41     13.90 o 
  -7   7  10      130.46       63.15     13.83 o 
  -5   7  10        8.89      -11.20     11.20 o 
  -3   7  10      270.79      218.36     24.91 o 
  -1   7  10        2.59      -11.12     22.04 o 
   1   7  10       77.14       52.08     18.65 o 
   3   7  10       41.09       47.76     33.31 o 
   5   7  10        6.68      -19.60     19.60 o 
   7   7  10        2.56       -1.40     29.20 o 
 -12   8  10       22.09       38.30     22.44 o 
 -10   8  10        8.99       -9.77     17.67 o 
  -8   8  10       10.51       23.82     43.54 o 
  -6   8  10        5.92        3.45     13.09 o 
  -4   8  10       66.43       45.04     20.36 o 
  -2   8  10       30.42       43.05     23.74 o 
   0   8  10        2.91       -3.77     23.33 o 
   2   8  10      303.46      329.61     35.37 o 
   4   8  10      104.91       77.36     20.13 o 
   6   8  10       50.50       39.41     50.11 o 
 -11   9  10      253.01      244.98     25.05 o 
  -9   9  10        0.89       22.08     14.71 o 
  -7   9  10       30.78       25.72     14.20 o 
  -5   9  10        0.11       -5.32     30.39 o 
  -3   9  10      113.72      110.98     26.28 o 
  -1   9  10        3.92       42.96     23.65 o 
   1   9  10       59.56       41.83     19.12 o 
   3   9  10      119.25      114.03     20.26 o 
   5   9  10        0.04        6.21     32.52 o 
 -10  10  10       59.83      114.40     70.23 o 
  -8  10  10       95.20       82.30     22.42 o 
  -6  10  10      106.47       80.53     23.56 o 
  -4  10  10       97.05       83.56     25.06 o 
  -2  10  10       53.90       35.11     26.95 o 
   0  10  10        3.10       36.73     20.24 o 
   2  10  10       63.47       43.71     18.66 o 
   4  10  10        9.24      -11.75     18.44 o 
  -9  11  10       18.95       79.30     23.08 o 
  -7  11  10       15.15        5.71     23.10 o 
  -5  11  10       33.23       48.28     25.11 o 
  -3  11  10       10.51        9.63     25.37 o 
  -1  11  10      336.91      355.95     32.41 o 
   1  11  10        5.18        4.54     18.10 o 
   3  11  10        0.03      -18.16     18.16 o 
  -8  12  10       84.21      118.99     24.04 o 
  -4  12  10        6.51        5.62     24.34 o 
  -2  12  10        0.24       19.71     28.33 o 
   0  12  10       38.69       80.56     25.41 o 
   2  12  10        1.31      -15.45     27.47 o 
  -7  13  10       26.22      -12.61     24.58 o 
  -5  13  10       25.77       34.23     24.93 o 
  -3  13  10       15.85      -21.02     25.85 o 
  -1  13  10       47.04       46.54     28.29 o 
   1  13  10        1.84       66.60     24.66 o 
  -4  14  10        0.16       10.73     25.80 o 
  -2  14  10       29.90       26.78     27.96 o 
 -13   1  11       20.98       85.66     18.36 o 
 -11   1  11       68.02       90.07     22.74 o 
  -9   1  11        2.96      -11.62     13.88 o 
  -7   1  11       40.94       45.10     18.34 o 
  -5   1  11      161.78       74.65     13.47 o 
  -3   1  11      210.20      222.44     15.87 o 
  -1   1  11      332.56      335.35     18.85 o 
   1   1  11       46.69       52.76     19.55 o 
   3   1  11       16.70       11.91     15.58 o 
   5   1  11      499.65      524.53     42.19 o 
   7   1  11      106.03      119.19     20.79 o 
 -14   2  11       85.80      127.88     44.62 o 
 -12   2  11       13.69       41.39     45.38 o 
 -10   2  11      284.33      274.70     17.89 o 
  -8   2  11      152.12      136.89     15.07 o 
  -6   2  11       69.49       49.97     12.57 o 
  -4   2  11      872.71      905.60     18.60 o 
  -2   2  11        2.67       25.43     16.49 o 
   0   2  11      709.96      697.50    125.17 o 
   2   2  11      217.22      256.28     28.79 o 
   4   2  11        6.61        1.08     16.41 o 
   6   2  11       32.68      -10.10     19.69 o 
 -13   3  11        0.07       22.51     25.14 o 
 -11   3  11        0.33        9.70     31.59 o 
  -9   3  11        5.73        1.87     16.70 o 
  -7   3  11      341.21      322.74     20.91 o 
  -5   3  11      149.34      147.67     39.46 o 
  -3   3  11       75.34      116.33     15.64 o 
  -1   3  11        4.97        2.58     25.68 o 
   1   3  11      662.88      689.15     31.74 o 
   3   3  11      725.14      815.76     20.20 o 
   5   3  11      186.06      224.01     22.26 o 
   7   3  11        7.29       55.54     30.93 o 
 -14   4  11        8.76       -7.03     19.91 o 
 -12   4  11       73.41       61.63     33.56 o 
 -10   4  11        0.01       -5.57     32.81 o 
  -8   4  11      206.28      175.67     16.41 o 
  -6   4  11      142.56      164.45     23.78 o 
  -4   4  11       13.70        4.01     20.55 o 
  -2   4  11      401.13      398.35     26.82 o 
   0   4  11      263.59      303.72     28.32 o 
   2   4  11        1.09      -26.75     26.75 o 
   4   4  11       15.48       51.86     22.03 o 
   6   4  11       12.13        2.73     28.83 o 
 -13   5  11        0.97      -15.74     15.74 o 
 -11   5  11       30.13        2.23     39.32 o 
  -9   5  11      164.70      146.14     20.40 o 
  -7   5  11       72.04       59.96     18.78 o 
  -5   5  11      114.53      128.31     16.10 o 
  -3   5  11       78.84        7.91     22.09 o 
  -1   5  11      114.43      106.42     25.07 o 
   1   5  11      107.82      102.71     26.66 o 
   3   5  11       86.54       45.54     21.26 o 
   5   5  11       84.03       94.45     37.70 o 
 -12   6  11        4.43      -10.92     23.27 o 
 -10   6  11       10.86       37.19     21.45 o 
  -8   6  11       22.30       18.49     19.03 o 
  -6   6  11      272.63      259.50     18.26 o 
  -4   6  11       94.98      153.30     21.95 o 
  -2   6  11       86.98       75.99     24.51 o 
   0   6  11        8.15       13.57     24.51 o 
   2   6  11       26.27       36.18     37.86 o 
   4   6  11      153.24      163.17     69.06 o 
   6   6  11        5.29       22.89     19.91 o 
 -11   7  11       35.67       43.06     22.24 o 
  -9   7  11      119.87      120.02     31.61 o 
  -7   7  11       87.93       40.23     14.26 o 
  -5   7  11      143.49      122.57     16.88 o 
  -3   7  11        0.35       48.26     22.44 o 
  -1   7  11       51.86       12.97     23.42 o 
   1   7  11      203.49      217.25     33.24 o 
   3   7  11        0.02       -9.29     20.63 o 
   5   7  11        0.02      -20.32     20.32 o 
 -12   8  11      121.21       97.55     23.41 o 
 -10   8  11        5.23       37.44     21.50 o 
  -8   8  11        0.30      -13.80     13.80 o 
  -6   8  11      162.27      164.29     15.80 o 
  -4   8  11      118.74       96.70     26.02 o 
  -2   8  11      453.26      501.43     27.55 o 
   0   8  11       45.41       39.64     24.92 o 
   2   8  11       75.68       49.55     20.28 o 
   4   8  11        7.02       -4.46     19.93 o 
 -11   9  11       57.89       56.15     22.99 o 
  -9   9  11       14.78       46.58     24.78 o 
  -7   9  11      109.88      117.39     37.76 o 
  -5   9  11       32.99      -20.49     20.76 o 
  -3   9  11       64.02       70.36     25.19 o 
  -1   9  11       44.07       15.75     24.03 o 
   1   9  11      223.90      214.31     52.73 o 
   3   9  11        6.09        0.76     27.55 o 
 -10  10  11       49.06       80.25     48.35 o 
  -8  10  11        8.74       20.86     23.17 o 
  -4  10  11       19.19       19.12     25.90 o 
  -2  10  11        8.43       68.99     25.36 o 
   0  10  11      307.85      343.97     42.94 o 
   2  10  11      139.73      163.91     20.92 o 
   4  10  11        0.06        7.21     25.52 o 
  -9  11  11       73.63       72.21     23.52 o 
  -7  11  11      179.15      178.35     26.20 o 
  -5  11  11       56.57      -17.81     25.98 o 
  -3  11  11       14.26       87.06     28.36 o 
  -1  11  11      281.92      311.31     21.26 o 
   1  11  11       98.36       84.70     19.84 o 
   3  11  11       29.72        0.11     19.48 o 
  -8  12  11      160.04      159.29     25.42 o 
  -6  12  11        2.78       -3.45     25.40 o 
  -4  12  11        1.88       -8.60     26.36 o 
  -2  12  11       12.03       18.40     27.35 o 
   0  12  11       10.53       29.39     29.10 o 
  -5  13  11       10.83      -21.16     26.06 o 
  -3  13  11       90.91      110.86     28.42 o 
  -1  13  11        0.01       59.70     25.83 o 
 -14   0  12        2.27       54.49     25.21 o 
 -12   0  12      104.73       84.51     26.00 o 
 -10   0  12       14.10       25.32     22.89 o 
  -8   0  12       27.51       -0.85     24.45 o 
  -6   0  12     6030.15     7089.24    574.64 o 
  -4   0  12       16.83       -2.00     22.12 o 
  -2   0  12       25.29       16.16     23.55 o 
   0   0  12      341.74      379.91     29.82 o 
   2   0  12       19.66       91.61     29.01 o 
   4   0  12      959.14     1158.42     41.95 o 
   6   0  12       25.91      -23.86     29.95 o 
 -13   1  12        9.90        8.70     17.43 o 
 -11   1  12        0.08       -5.81     16.62 o 
  -9   1  12       13.67       -3.62     14.67 o 
  -7   1  12      245.52      268.24     34.44 o 
  -5   1  12     1609.15     1495.21     81.88 o 
  -3   1  12       30.91       41.71     45.89 o 
  -1   1  12      197.42      221.94     24.97 o 
   1   1  12      175.28      230.00     36.40 o 
   3   1  12       63.13      122.60     17.58 o 
   5   1  12       91.13      137.99     22.40 o 
 -12   2  12       53.06       34.51     16.43 o 
 -10   2  12        0.02      -11.37     23.80 o 
  -8   2  12       83.04       54.16     19.36 o 
  -6   2  12      242.13      317.31     18.21 o 
  -4   2  12      654.61      620.56     58.11 o 
  -2   2  12       19.99       12.89     47.17 o 
   0   2  12       93.80       36.66     27.09 o 
   2   2  12       32.60       44.37     28.09 o 
   4   2  12       37.63       26.83     27.72 o 
   6   2  12      217.91      135.13     32.84 o 
 -13   3  12        0.85        7.53     35.81 o 
 -11   3  12       16.87        5.41     16.02 o 
  -9   3  12       89.02      127.26     29.83 o 
  -7   3  12       52.03       13.53     12.61 o 
  -5   3  12        0.80      -14.97     14.97 o 
  -3   3  12       62.62       28.64     23.22 o 
  -1   3  12      139.08       98.61     27.08 o 
   1   3  12       33.56       20.17     26.77 o 
   3   3  12       53.47       84.39     16.76 o 
   5   3  12      178.39      209.35     33.03 o 
 -12   4  12       39.78       30.06     52.74 o 
 -10   4  12       49.88       36.76     24.06 o 
  -8   4  12        5.67        8.98     12.24 o 
  -6   4  12       27.13       11.98     16.08 o 
  -4   4  12        3.16        1.09     21.63 o 
  -2   4  12      464.89      392.35     27.95 o 
   0   4  12       39.61       59.15     27.63 o 
   2   4  12       16.05      -17.35     21.07 o 
   4   4  12       38.84       94.85     22.53 o 
   6   4  12       29.74       90.53    100.93 o 
 -13   5  12        5.71       42.23     23.97 o 
 -11   5  12        7.97       56.11     23.92 o 
  -9   5  12       40.02       53.17     20.67 o 
  -7   5  12       73.65      112.39     19.45 o 
  -5   5  12        0.03       -2.88     22.65 o 
  -1   5  12       28.39       -3.20     26.46 o 
   1   5  12      119.11       50.93     28.28 o 
   3   5  12       38.50      -20.79     22.17 o 
   5   5  12       30.31       26.85     28.76 o 
 -12   6  12       32.25       70.89     23.83 o 
 -10   6  12        5.58      -21.87     21.87 o 
  -8   6  12       21.63        6.02     12.62 o 
  -6   6  12        2.03      -22.95     22.95 o 
  -4   6  12      260.99      291.92     24.89 o 
  -2   6  12       90.79      101.21     25.19 o 
   0   6  12        0.04      -17.08     26.26 o 
   2   6  12      101.82      106.07     22.18 o 
   4   6  12       21.25       30.31     27.17 o 
 -11   7  12       10.10       66.11     23.84 o 
  -9   7  12        0.44      -14.53     14.53 o 
  -7   7  12      269.57      247.80     30.57 o 
  -5   7  12      128.58      176.30     29.32 o 
  -3   7  12       12.89      -17.14     23.56 o 
  -1   7  12        5.11      -25.18     25.36 o 
   1   7  12        2.55        5.62     31.16 o 
   3   7  12        6.45       54.53     34.16 o 
 -10   8  12       24.23       20.85     22.75 o 
  -8   8  12       31.73       15.54     14.95 o 
  -6   8  12       50.86       38.57     15.09 o 
  -4   8  12       40.40      119.00     24.23 o 
  -2   8  12        0.37       12.69     23.85 o 
   0   8  12      153.17      119.87     27.49 o 
   2   8  12       39.89       30.48     21.01 o 
   4   8  12       47.89        1.21     20.65 o 
  -9   9  12        1.03      -17.63     20.75 o 
  -7   9  12        1.33      -24.13     24.13 o 
  -5   9  12      111.41       91.13     32.54 o 
  -3   9  12        4.88       85.36     24.69 o 
  -1   9  12       20.09       32.37     25.46 o 
   1   9  12       54.86       57.56     21.12 o 
   3   9  12      165.52      164.57     22.06 o 
  -8  10  12      102.62       56.52     23.97 o 
  -6  10  12        7.49      -26.72     26.72 o 
  -4  10  12        9.15       23.36     25.02 o 
  -2  10  12      223.43      311.55     28.08 o 
   0  10  12       26.20       22.29     20.10 o 
   2  10  12        0.67       28.89     33.21 o 
  -5  11  12       10.33       41.78     26.78 o 
  -3  11  12      198.69      321.15     29.08 o 
  -1  11  12      132.64      155.70     30.49 o 
   1  11  12        2.70        2.19     20.47 o 
  -4  12  12      143.03      235.08     28.91 o 
  -2  12  12        0.98       54.47     25.66 o 
 -13   1  13        0.55       -5.66     17.15 o 
 -11   1  13       30.81        3.25     31.57 o 
  -9   1  13       56.53       36.15     20.20 o 
  -7   1  13      161.48      158.33     28.80 o 
  -5   1  13       14.23       41.36     21.94 o 
  -3   1  13        0.53       -0.40     22.91 o 
  -1   1  13       98.64      121.99     22.68 o 
   1   1  13       90.74      156.54     41.53 o 
   3   1  13        2.09       60.83     18.40 o 
   5   1  13        4.72       43.52     22.45 o 
 -12   2  13        8.19      -16.05     16.05 o 
 -10   2  13        1.51        2.77     14.15 o 
  -8   2  13       14.25       61.21     32.61 o 
  -6   2  13      138.44      150.42     25.16 o 
  -4   2  13        3.06       -3.54     23.23 o 
  -2   2  13        4.15       71.39     24.65 o 
   0   2  13        3.39      -12.79     27.51 o 
   2   2  13        0.14        3.04     28.16 o 
   4   2  13        0.98        5.51     28.48 o 
 -13   3  13        8.00       -1.78     19.71 o 
 -11   3  13        0.76      -16.58     16.58 o 
  -9   3  13       17.39        2.80     18.92 o 
  -7   3  13        0.55      -17.64     17.64 o 
  -5   3  13       73.40       37.95     22.49 o 
  -3   3  13        9.19      -13.26     25.12 o 
  -1   3  13       39.57      -13.26     27.46 o 
   1   3  13       20.01       10.31     27.02 o 
   3   3  13      200.05      253.81     27.36 o 
   5   3  13       22.61       70.35     30.03 o 
 -12   4  13       83.69       32.10     29.01 o 
 -10   4  13       49.85       55.74     35.96 o 
  -8   4  13        0.22       12.30     31.78 o 
  -6   4  13       73.46       51.26     16.65 o 
  -4   4  13        0.84      -13.63     23.05 o 
  -2   4  13       26.58      -23.63     26.51 o 
   0   4  13      146.13       86.51     27.34 o 
   2   4  13        3.05       -1.67     21.59 o 
   4   4  13       27.06       43.11     22.48 o 
 -11   5  13       17.98       -2.77     23.46 o 
  -9   5  13        0.01       24.71     22.55 o 
  -7   5  13       11.77       -8.07     15.33 o 
  -5   5  13       52.66       32.26     21.16 o 
  -3   5  13      209.19      211.32     26.42 o 
  -1   5  13       11.22      -20.04     27.24 o 
   3   5  13        1.88      -22.01     22.01 o 
 -10   6  13       23.53        5.04     22.08 o 
  -8   6  13        2.83       19.86     32.04 o 
  -6   6  13       76.23       57.52     22.96 o 
  -4   6  13       26.55       -2.23     22.01 o 
  -2   6  13      166.43      152.09     26.93 o 
   0   6  13        1.91      -21.58     27.94 o 
   2   6  13       13.41       41.91     33.66 o 
   4   6  13       52.27       71.26     23.27 o 
  -9   7  13       31.40       23.00     15.00 o 
  -7   7  13      107.11      221.03     29.44 o 
  -5   7  13      143.95      112.18     20.41 o 
  -3   7  13       10.55       19.58     23.83 o 
  -1   7  13        9.49       -9.24     26.91 o 
   1   7  13       63.84       86.95     35.78 o 
   3   7  13       49.26       13.13     22.36 o 
 -10   8  13       93.88       41.41     22.39 o 
  -8   8  13       30.68        8.45     14.50 o 
  -6   8  13        9.39       87.72     64.20 o 
  -4   8  13        8.91       16.47     23.94 o 
  -2   8  13        5.49      -25.12     25.12 o 
   0   8  13      194.12      183.54     29.83 o 
   2   8  13        9.50      -11.68     22.10 o 
  -9   9  13        8.89       19.17     14.53 o 
  -7   9  13       28.07       24.43     55.89 o 
  -5   9  13        0.34       35.01     66.32 o 
  -3   9  13       30.63       14.34     24.12 o 
   1   9  13       10.33       60.94     34.56 o 
  -8  10  13        6.88       19.69     25.29 o 
  -6  10  13        1.40      -24.88     24.88 o 
  -4  10  13       39.53      174.09     25.55 o 
  -2  10  13       93.08      138.51     27.74 o 
   0  10  13       31.75       38.95     28.60 o 
  -5  11  13        3.20       14.14     25.40 o 
  -3  11  13       59.45      184.44     26.50 o 
 -12   0  14       31.51       -3.16     24.89 o 
 -10   0  14        0.02       79.11     45.85 o 
  -8   0  14      163.20      233.88     46.97 o 
  -6   0  14       87.23      112.96     47.44 o 
  -4   0  14      192.22      240.62     25.22 o 
  -2   0  14       34.23       73.11     26.81 o 
   0   0  14       26.95       79.62     31.05 o 
   2   0  14       73.45      145.72     30.07 o 
   4   0  14       87.72       36.44     33.78 o 
 -11   1  14        1.85      -24.68     24.68 o 
  -9   1  14      119.69       26.37     36.04 o 
  -7   1  14       58.03       -0.31     32.01 o 
  -5   1  14      100.19       49.25     68.54 o 
  -3   1  14       57.04       23.99     17.54 o 
  -1   1  14      196.20      271.94     27.97 o 
   1   1  14       48.09       45.38     29.45 o 
   3   1  14       59.21      111.83     18.81 o 
 -12   2  14       36.69        4.04     17.23 o 
 -10   2  14        0.88       15.93     30.10 o 
  -8   2  14       48.80       95.40     32.59 o 
  -6   2  14        0.30        7.92     17.90 o 
  -4   2  14       44.47       50.94     66.28 o 
  -2   2  14        0.02       55.62     25.32 o 
   0   2  14       55.91      126.79     29.72 o 
   2   2  14      167.42      132.31     23.49 o 
 -11   3  14       23.50       22.17     23.04 o 
  -9   3  14       18.37      -16.98     19.65 o 
  -7   3  14        3.57      -16.45     19.11 o 
  -5   3  14        0.68      -19.44     23.33 o 
  -3   3  14       50.84        1.14     26.47 o 
  -1   3  14       39.28       -5.91     27.17 o 
   1   3  14        1.94       45.31     28.33 o 
   3   3  14      111.14      129.63     32.90 o 
 -10   4  14       13.26       66.98     27.33 o 
  -8   4  14        6.44       78.08     35.36 o 
  -6   4  14       41.66       56.04     17.75 o 
  -2   4  14       10.81       11.03     27.94 o 
   2   4  14       62.76      143.52     28.10 o 
 -11   5  14        2.56      -14.81     22.30 o 
  -9   5  14        0.04       -3.73     18.16 o 
  -7   5  14        0.17      -15.90     15.90 o 
  -5   5  14       12.00       36.34     23.48 o 
  -1   5  14        1.83      -11.03     28.45 o 
 -10   6  14        2.92       22.65     20.55 o 
  -8   6  14       11.42       -1.04     19.11 o 
  -6   6  14       19.51       16.10     26.90 o 
  -4   6  14        1.25       11.77     24.17 o 
   0   6  14       61.42       65.35     30.45 o 
   2   6  14       51.79       41.21     32.03 o 
  -9   7  14        7.07       80.14     53.34 o 
  -7   7  14        0.04        4.75     32.91 o 
  -5   7  14       14.87       23.27     21.08 o 
  -3   7  14        4.39      -14.46     25.88 o 
   1   7  14        1.79       72.55     34.42 o 
  -8   8  14        2.93      137.89     21.73 o 
  -6   8  14       12.11       12.25     32.72 o 
  -4   8  14        0.00       -5.37     23.41 o 
  -2   8  14        0.20       -4.04     25.67 o 
   0   8  14       57.56       60.83     23.23 o 
  -7   9  14        0.18      117.21     43.65 o 
  -5   9  14        1.40       -6.62     20.69 o 
  -3   9  14        0.01       -4.61     25.68 o 
  -1   9  14        5.32      -12.18     27.72 o 
  -4  10  14       12.63      -24.85     25.00 o 
 -11   1  15        0.58      -19.60     19.60 o 
  -9   1  15        0.21        1.52     38.63 o 
  -7   1  15       46.39      -11.92     32.69 o 
  -5   1  15        5.40      -10.11     17.18 o 
  -3   1  15       27.83       66.58     18.71 o 
  -1   1  15       10.23       92.58     73.89 o 
   1   1  15        0.31       75.59     30.56 o 
 -10   2  15       31.92       50.24     33.93 o 
  -8   2  15       11.05       44.84     35.14 o 
  -6   2  15      105.43      118.93     21.68 o 
  -4   2  15        0.39       49.08     25.60 o 
  -2   2  15       54.78       33.52     27.04 o 
   0   2  15       16.02       68.63     29.94 o 
   2   2  15        1.19       52.61     24.53 o 
  -9   3  15        9.37      -38.32     56.92 o 
  -7   3  15       44.45       -7.12     17.52 o 
  -5   3  15        1.14      -15.75     23.53 o 
  -1   3  15      100.21       80.79     30.01 o 
   1   3  15      100.56      161.90     33.24 o 
 -10   4  15       24.51       61.71     38.67 o 
  -8   4  15        0.11       45.02     31.44 o 
  -6   4  15        1.44       41.67     29.99 o 
  -4   4  15        3.60        7.71     25.28 o 
  -2   4  15       49.07      -20.90     28.09 o 
  -9   5  15        9.58      -34.03     56.99 o 
  -7   5  15        7.80        5.46     22.31 o 
  -5   5  15       14.31      -23.44     23.44 o 
  -3   5  15        4.39       18.59     27.28 o 
  -8   6  15       54.68       44.13     27.24 o 
  -6   6  15        5.65       12.65     18.10 o 
  -4   6  15       26.92      -25.65     25.65 o 
  -2   6  15        1.24       -7.92     27.78 o 
  -7   7  15       25.69       14.61     22.70 o 
  -5   7  15        2.71      -22.17     22.17 o 
  -3   7  15       12.74      -16.03     27.12 o 
  -1   7  15       37.40       18.82     30.35 o 
  -6   8  15       14.44       57.46     23.93 o 
  -4   8  15       48.41       52.28     26.38 o 
  -8   0  16      539.50      515.39     53.61 o 
  -6   0  16       12.41      -41.27     50.10 o 
  -4   0  16       14.60       13.47     26.10 o 
  -2   0  16       22.86       44.33     28.06 o 
   0   0  16        0.49      138.03     30.20 o 
  -9   1  16       28.98       61.43     38.75 o 
  -7   1  16      276.04      262.55     36.11 o 
  -5   1  16        0.23      -17.36     17.36 o 
  -3   1  16       23.72      152.80     32.51 o 
  -1   1  16       24.20       34.74     61.13 o 
  -8   2  16       30.04       20.88     32.77 o 
  -6   2  16       41.62      -15.93     20.10 o 
  -4   2  16        4.55       15.31     48.67 o 
  -2   2  16       34.69       97.27     29.93 o 
  -9   3  16       13.49       21.99     61.38 o 
  -1   3  16        1.78       13.70     29.08 o 
  -8   4  16        0.24       98.47     33.20 o 
  -6   4  16        0.12       26.26     19.58 o 
  -4   4  16       61.48      -11.66     27.33 o 
  -5   5  16        3.56       -2.04     25.51 o 
  -3   5  16        0.11       -3.34     28.02 o 
                                                 
